# Supplementary material for: PaREx: an open-source pipeline for the automated analysis of Pseudomonas aeruginosa resistomes from whole-genome sequences
Source: Antimicrob Agents Chemother. 2026 Mar 16;70(4):e01326-25. doi: 10.1128/aac.01326-25 (PMC13041343; doi:10.1128/aac.01326-25)
Supplement: Data S1 — Compiled results for the 261 isolates used for PaREx validation. [file aac.01326-25-s0001.xlsx]

## Sheet: Extended_resistome
Supplementary Material 1: CSV file generated by PaREx compiling the resistome analysis results for the 264 P. aeruginosa isolates used to validate PaREx functionalities.
Isolate ID	ST	MLST allelic profile	Acquired beta-lactamases	Acquired aminoglycoside resistance genes	Acquired quinolones resistance genes	Other acquired resistance genes	PA0004_gyrB	PA0005_lptA	PA0018_fmt	PA0058_dsbM	PA0301_spuE	PA0302_spuF	PA0392_yggT	PA0402_pyrB	PA0424_mexR	PA0425_mexA	PA0426_mexB	PA0427_oprM	PA0434_optJ	PA0435_	PA0436_	PA0463_creB	PA0464_creC	PA0465_creD	PA0470_fiuA	PA0471_fiuR	PA0472_fiuI	PA0486_yihE	PA0487_modR	PA0596_amgK	PA0597_murU	PA0610_prtN	PA0611_prtR	PA0612_ptrB	PA0666_anmK	PA0779_asrA	PA0807_ampDh3	PA0869_PBP7	PA0893_argR	PA0929_pirR	PA0930_pirS	PA0931_pirA	oprD	oprD_reference-strain	PA1171_sltB2	PA1178_oprH	PA1179_phoP	PA1180_phoQ	PA1222_mltA
AND01-003	275	acsA(11) aroE(5) guaA(20) mutL(5) nuoD(4) ppsA(4) trpE(52)					K371R		I181V,R284H	C28R,F206L,G218D	A301S								D143N,V471T,N476D,V487L	S66G,F131I,S411P		E128G	E358D	V195I	S191T,A261T,D453E	Q276R		D210E,V211A	H191Q	C12R,K178Q,N250S	H200Y	S104P			E87G,D154G,T156A,K301R,M305L		A219T	S250N		P140A		A166S,A370T	WT	PA14	G260E,A282T
AND01-005	4699	acsA(4) aroE(4) guaA(3) mutL(186) nuoD(1) ppsA(6) trpE(80)					S466Y,N624S		I181V,L287V	C28R,L168Q,V220L					V126E		I186V,S1041E,V1042A		V471T,N476D	S66G,R95H,F131I,W198G,V217A,S411P		E128G,A130T	G157A	V335I,F445L	A99V,S191T,R389Q	S2N,L244M,Q276R		D210E		C12R,K178Q,N250S	Q176H,H200Y,Q203H	S4T		P51S	V214M	R778K			A3V	G52A	S261P,A328D	A370T	WT	MTB1	A282T				Q116L
AND01-045	235	acsA(38) aroE(11) guaA(3) mutL(13) nuoD(1) ppsA(2) trpE(4)						V10I	I181V,A188V,I196V,L287V,A308T	E183A							G957D,S1041E,V1042A		V487L	S66G,F131I,A244V,S411P		E128G	G157A	V335I,F445L	A99V,nt677_683dupACCTGGA			D210E		C12R,N250S		S4T,S8T	G251A		T156A,V214M,P244S,M305L		A208V	A287S		G52A	R77Q,S126N,I180V,A328D	S20N,T235I,A370T	WT	PA14	A282T,K388N
AND01-046	500	acsA(11) aroE(57) guaA(7) mutL(3) nuoD(4) ppsA(15) trpE(1)						A148V	I181V,A308T										V471T,N476D,V487L,Q610R	S66G,F131I,V217A,S411P				Q253E,F445L,R451K	V214T,V216S,V230L,N259G,V260I,V265L,V269I,L285I,V295L,G334S,G342A,I343A,V362I,E374D,Y375F,A386S,T541A,K548Q,G549N,M670V,A673S			D210E		C12R,K178Q	S68T,P78Q				E87G,D154G,T156A	S523A	I67T,A219T					A166S,A370T,M618I	WT	LESB58	S24T,A282T
AND02-001	1049	acsA(6) aroE(5) guaA(11) mutL(7) nuoD(4) ppsA(32) trpE(26)							A16S,I181V,G254E,L287V	C28R,F206L,G218D	A301S			R201H			I745V			P104L,R150W		E128G	A397V	V71A	S191T,S319N,D327N,D453E,T471D,E473Q,L756F	Q276R	V92I,A166V	D210E		C12R,A336S	A155V	S91G		R47H	T156A,V214M,P244S,M305L	R778K	A219T				G360D	A370T	Not complete (1-1330)	LESB58	A282T,I361T
AND02-003	480	acsA(11) aroE(5) guaA(11) mutL(3) nuoD(1) ppsA(6) trpE(27)							S54N,I181V,L287V										V471T,N476D,V487L	S66G,F131I,V217A,R236L,S411P				Q253E,F445L	V108L,S191T,D453E,T471D,E473Q,T711A	F81L,Q276R		D210E		C12R					T156A		A219T					A166S,A370T	WT	LESB58
AND02-004	1197	acsA(5) aroE(8) guaA(119) mutL(6) nuoD(12) ppsA(6) trpE(3)					A637V		I181V,I196V,L287V,A308T	C28R,A138P,F206L,R212C					V126E				A78V,V471T,N476D,V487L,F545L	S66G,G81D,F131I,W198G,V217A,S411P		A130T	G157A	Q253E,V394A,F445L	S191T,A261T,K511Q,M670L,T711A	Q276R		R165K,D210E		C12R,K178Q,N250S	H200Y	S4T	A75T		T156A,V214M,H216N,P244S	R778K		Q186P		G52A	R77Q,S126N,I180V,A328D	A370T	WT	PA14	R262K,V264A,A282T			G370S,A391V	V156I
AND02-005	699	acsA(7) aroE(5) guaA(7) mutL(3) nuoD(4) ppsA(1) trpE(7)							S54N						R91C				A45G,V471T,N476D,V672A,P673S	S66G,F131I,V217A,S411P		E128G	G157A	F445L,R451K	H364N																	A370T	W277X	PAO1	G286D
AND03-001	499	acsA(11) aroE(5) guaA(7) mutL(27) nuoD(2) ppsA(7) trpE(33)						T55A	P49S,I181V,I196V,E277K	F206L,G218D	A301S								A45G,V487L,D547E	A55D,S66G,F131I,V217A,S411P		E128G	A397V	R202L	S191T,D526E	A43T		D210E		C12R		S4T,S8T	G251A		T156A,V214M,P244S,M305L,E309K		A219T		T155S		A297V	A370T	WT	LESB58	A282T	P175R		S157T	T137N
AND03-010	170	acsA(36) aroE(5) guaA(29) mutL(7) nuoD(4) ppsA(10) trpE(7)					E468D		I181V,E277K	C28R,F206L,G218D					Q137Stop				V471T,N476D,V487L,D547E	S66G,F131I,V217A,L285F,S411P				V394A	V214T,V216S,V230L,N259G,V260I,V265L,V269I,L285I,V295L,G334S,G342A,I343A,V362I,E374D,Y375F,A386S,T541A,K548Q,G549N,M670V,A673S	Q276R		D210E,D258E		C12R,K178Q					Q64H,T156A,V214M,K301R,M305L		A219T	S250N				A370T	WT	LESB58	P281S				K35T,I251V
AND03-012	245	acsA(39) aroE(6) guaA(12) mutL(11) nuoD(3) ppsA(15) trpE(2)							S54N,I181V,L287V	C28R,A149V,F206L,R212C,P226R								A261T	L217V	S66G,S411P,A424T		E128G		V394A,F445L	S191T,V444M			D210E		C12R,K178Q	A179T				T156A,V214M,H253Q,K301R,M305L		A219T	S250N			Q274R	A370T	WT	F23197					A73S
AND03-014	170	acsA(36) aroE(5) guaA(29) mutL(7) nuoD(4) ppsA(10) trpE(7)							I181V,E277K	C28R,F206L,G218D									V471T,N476D,V487L,D547E	S66G,F131I,V217A,L285F,S411P				V394A	V214T,V216S,V230L,N259G,V260I,V265L,V269I,L285I,V295L,G334S,G342A,I343A,V362I,E374D,Y375F,A386S,T541A,K548Q,G549N,M670V,A673S	Q276R		D210E,D258E		C12R,K178Q					Q64H,T156A,V214M,K301R,M305L		A219T	S250N				A370T	WT	LESB58	P281S				K35T,I251V
AND04-008	253	acsA(4) aroE(4) guaA(16) mutL(12) nuoD(1) ppsA(6) trpE(3)							I181V,I196D,L287V,A308T	C28R,V220L					V126E	G275A			L25W,V471T,N476D,V487L	S66G,F131I,Q157E,V217A,S411P		A39V	G157A	V335I,V394A,F445L,A450D	S191T,A261T,V295I,M670L,T711A	Q236R,Q276R		S96A,D210E		C12R,K178Q,N250S	H200Y	S4T	A75T		A103T,T156A,V214M,P244S	R778K				G52A	R77Q,S126N,I180V,A328D	A370T	WT	PA14	A245G,R262K,V264A,A282T				T137N,V141I
AND04-009	381	acsA(11) aroE(20) guaA(1) mutL(65) nuoD(4) ppsA(4) trpE(10)				aadA7 (100.00%), sul1 (100.00%)		T55A	S54N,I181V,L287V	C28R,F206L,G218D						D373E	K659Stop	V72L	V471T,N476D	F131I,W198G,V217A,S411P		E140A		Q253E,F445L	V214T,V216S,V230L,N259G,V260I,V265L,V269I,L285I,V295L,G334S,G342A,I343A,V362I,E374D,Y375F,A386S,T541A,K548Q,G549N			D210E		C12R	H200Y				T156A,V214M,P244S,E285K,M305L			S250N		G52A	E65K,R69H	A166S,A370T	WT	FRD1					S281N
AND04-010	275	acsA(11) aroE(5) guaA(20) mutL(5) nuoD(4) ppsA(4) trpE(52)					K371R		I181V,R284H	C28R,F206L,G218D	A301S			P198S					D143N,V471T,N476D,V487L	S66G,F131I,S411P		E128G	E358D	V195I	S191T,A261T,A412G,D453E,T471D,E473Q	Q276R		D210E,V211A	H191Q	C12R,K178Q,N250S	H200Y	S104P			E87G,D154G,T156A,K301R,M305L		A219T	S250N		P140A		A166S,A370T	WT	PA14	G260E,A282T
AND04-011	253	acsA(4) aroE(4) guaA(16) mutL(12) nuoD(1) ppsA(6) trpE(3)				aadA7 (99.62%), sul1 (100.00%)			I181V,I196D,L287V,A308T	C28R,V220L					V126E				L25W,V471T,N476D,V487L	S66G,F131I,Q157E,V217A,S411P		A39V	G157A	V335I,V394A,F445L,A450D	S191T,A261T,V295I,M670L,T711A	Q236R,Q276R		S96A,D210E		C12R,K178Q,N250S	H200Y	S4T	A75T		A103T,T156A,V214M,P244S	R778K				G52A	R77Q,S126N,I180V,A328D	A370T	WT	PA14	A245G,R262K,V264A,A282T				T137N,V141I
AND05-005	253	acsA(4) aroE(4) guaA(16) mutL(12) nuoD(1) ppsA(6) trpE(3)							I181V,I196D,L287V,A308T	C28R					V126E				L25W,V471T,N476D,V487L	F131I,Q157E,V217A,S411P		A39V	G157A	V335I,V394A,F445L,A450D	S191T,A261T,V295I,M670L,T711A	Q276R		S96A,D210E		C12R,K178Q	H200Y	S4T	A75T		A103T,T156A,V214M,P244S	R778K				G52A	S126N,I180V,A328D	A370T	S278P	PA14	R262K,V264A,A282T				T137N,V141I
AND05-006	273	acsA(104) aroE(4) guaA(36) mutL(71) nuoD(4) ppsA(4) trpE(53)							I181V,L287V	C28R							S1041E,V1042A		L25W,V471T,N476D,V487L,T643I	S66G,D91E,F131I,Q157E,W198G,V217A,S411P,G435S				V394A	S191T	Q276R		D210E,V211A	H191Q	C12R,Q154E,N250S	H200Y		R129C		T156A	R778K	A219T	S194T		F2L	A328D	A370T	WT	FRD1					P81T
AND05-007	217	acsA(28) aroE(5) guaA(11) mutL(18) nuoD(4) ppsA(13) trpE(3)							I181V,A308T	C28R	A284S								L217V,V471T,N476D,V487L	S66G,F131I,W198G,V217A,S411P		A27T,E128G	A397V		V214T,V216S,V230L,N259G,V260I,V265L,V269I,L285I,V295L,G334S,G342A,I343A,V362I,E374D,Y375F,A386S,T541A,K548Q,G549N,M670V,A673S			D210E,D258E		C12R	H200Y	S4T,S8T	G251A		D25N,E87G,D154G,T156A		A219T			G52A,G135D	E65K,R69H	A370T	WT	LESB58
AND05-008	446	acsA(18) aroE(4) guaA(5) mutL(3) nuoD(1) ppsA(17) trpE(13)						R62S	A161V,I181V,I196V,L287V,A308T	C28R,G52S,F206L,R212C					V126E				A44_A45del,V471T,N476D	S66G,T70S,R95H,F131I,V217A		A130T	G157A	V335I,V394A,F445L,A450D	P22T,S191T,A261T,D453E,T471D,E473Q			S96A,D210E	H191Q	C12R,Q154E,N250S	H200Y	S4T,S8T	G251A		T156A,P322S	R778K	A208V	S250N		G52A	R77Q,S126N,I180V,A328D	A370T,K590T,D608G	WT	PA14	R262K,V264A,A282T
AND06-001	207	acsA(47) aroE(4) guaA(5) mutL(33) nuoD(1) ppsA(6) trpE(40)						R62S	I181V,I196V	C28R,V220L					V126E			D448N	T405M,V471T,N476D,V487L	S66G,F131I,S411P		E128G,A129V	G157A	V335I,V394A,F445L	S191T,V216I,A261T,A677T,T711A	S2N		D210E		C12R,K178Q,N250S	H200Y,Q203H	I102V	T5S,A75T	P51S	T156A,V214M,P244S,M305L	D658E,R778K				F2L,G52A	R77Q,S261P,A328D	A370T,K590T,D608G	WT	MTB1	R262K,V264A,A282T			Y85F
AND06-002	446	acsA(18) aroE(4) guaA(5) mutL(3) nuoD(1) ppsA(17) trpE(13)						R62S	A161V,I181V,I196V	C28R,G52S,F206L,R212C					V126E				A44_A45del	S66G,T70S,R95H,V217A			G157A	V335I,F445L,A450D	P22T,S191T			S96A,D210E	H191Q	Q154E,N250S	H200Y	S4T,S8T	G251A		T156A,P322S	R778K	A208V	S250N			R77Q,S126N,I180V	A370T,K590T,D608G	WT	PA14	R262K,V264A,A282T
AND06-003	244	acsA(17) aroE(5) guaA(12) mutL(3) nuoD(14) ppsA(4) trpE(7)							I181V,L287V										V471T,N476D,V487L,V672A	S66G,F131I,V217A,S411P,R492L		E128G	A397V,P472S	Q253E,F445L,R451K	M670I,A677T,T711A					C12R,K178Q	A179T		R216C				A219T	S250N				A370T	WT	PAO1	R262K,V264A,A282T
AND06-004	1197	acsA(5) aroE(8) guaA(119) mutL(6) nuoD(12) ppsA(6) trpE(3)					A637V		I181V,I196V,L287V,A308T	C28R,A138P,F206L,R212C					V126E				A78V,V471T,N476D,V487L,F545L	S66G,G81D,F131I,W198G,V217A,S411P		A130T	G157A	Q253E,V394A,F445L	S191T,A261T,K511Q,M670L,T711A	Q276R		R165K,D210E		C12R,K178Q,N250S	H200Y	S4T	A75T		T156A,V214M,H216N,P244S	A558T,R778K		Q186P		G52A	R77Q,S126N,I180V,A328D	A370T	WT	PA14	R262K,V264A,A282T			G370S,A391V	V156I
AND07-001	884	acsA(17) aroE(5) guaA(10) mutL(18) nuoD(4) ppsA(33) trpE(7)							I181V,I196V,L287V	F206L,G218D									L25W,V487L	S66G,D91E,F131I,V217A,A244V,A366T,S411P		E128G	A397V	V394A	V214T,V216S,V230L,N259G,V260I,V265L,V269I,L285I,V295L,G334S,G342A,I343A,V362I,E374D,Y375F,A386S,T541A,K548Q,G549N,M670V,A673S,T711A			A184T,D210E		C12R,A147V,K178Q	A75V				E87G,D154G,T156A	V708I,R778K	A219T				S210T	A370T,S670N	WT	F23197	A282T,E391K,A396T
AND07-003	1710	acsA(11) aroE(5) guaA(36) mutL(30) nuoD(3) ppsA(4) trpE(171)						A148V	I181V,A308T	C28R	A301S				V126E,V132A				V471T,N476D,V487L	S66G,F131I,V217A,S411P,D459G			A397V	V394A	V214T,V216S,V230L,N259G,V260I,V265L,V269I,L285I,V295L,G334S,G342A,I343A,V362I,E374D,Y375F,A386S,T541A,K548Q,G549N,M670V,A673S			D210E		C12R	H200Y	S4T,S8T,S91G,Q96P,S104P	G251A		T156A,V214M,P244S,E285K,M305L		A219T	S250N	T155S,S317N	nt395del	P149S,M231I	A370T	D43N	F23197	A282T				K35T
AND07-005	569	acsA(11) aroE(5) guaA(11) mutL(11) nuoD(3) ppsA(6) trpE(27)							M86I,A179V,I181V,L287V	C28R				G212S					V146I,V487L	F131I,W198G,V217A,S411P		E127V	A109V	V394A	S191T,A677T,T711A	A160T		D210E,D258E		C12R	H200Y	S4T,S91G			A103T,T156A,V214M,P244S,M305L,E309K	L576F						A370T	WT	LESB58
AND07-006	179	acsA(36) aroE(27) guaA(28) mutL(3) nuoD(4) ppsA(13) trpE(7)							I181V,L287V	C28R									L25W,H370R,V471T,N476D,V487L	S66G,F131I	S149P	E128G		V394A	V214T,V216S,V230L,N259G,V260I,V265L,V269I,L285I,R294H,V295L,G334S,G342A,I343A,V362I,E374D,Y375F,A386S,T541A,K548Q,G549N,M670V,A673S,A677T	Q276R,K293N		D210E	A19S	C12R	Q176H,H200Y,Q203H	S91G			E87G,D154G,T156A		A219T					A370T	WT	LESB58	A282T,T379N			S300R	A73S
AND08-001	2968	acsA(5) aroE(5) guaA(30) mutL(77) nuoD(3) ppsA(6) trpE(77)						T55A	I181V,L287V	C28R,F206L,G218D									V471T,N476D,V487L,V672A	S66G,F131I,V217A,S411P,R492L		E128G		D139Y,V394A	V214T,V216S,V230L,N259G,V260I,V265L,V269I,L285I,V295L,G334S,G342A,I343A,V362I,E374D,Y375F,A386S,T541A,K548Q,G549N,M670V,A673S	Q276R		D210E		C12R,L94M,N250S		S4T,S8T,I102V	G251A		T156A,V214M		A219T					A370T	WT	LESB58	I335V
AND08-002	2968	acsA(5) aroE(5) guaA(30) mutL(77) nuoD(3) ppsA(6) trpE(77)						T55A	I181V,L287V	C28R,F206L,G218D									V471T,N476D,V487L,V672A	S66G,F131I,V217A,S411P,R492L		E128G		D139Y,V394A	V214T,V216S,V230L,N259G,V260I,V265L,V269I,L285I,V295L,G334S,G342A,I343A,V362I,E374D,Y375F,A386S,T541A,K548Q,G549N,M670V,A673S	Q276R		D210E		C12R,L94M,N250S		S4T,S8T,I102V	G251A		T156A,V214M		A219T					A370T	WT	LESB58	I335V
AND08-003	508	acsA(15) aroE(5) guaA(11) mutL(3) nuoD(2) ppsA(4) trpE(3)							S54N,L287V	C28R,S154A,F206L,R212C									V471T,N476D,V487L,V672A	S66G,F131I,V217A,A357V,S411P			A397V,P472S	V394A	S191T,A357T,A677T,T711A,A747S	Q276R,P307R		D210E	A19S,A25S	C12R,K178Q		S4T,S8T	G251A		A71V,T156A,V214M,P244S,E285K,M305L			S250N				G363S,A370T	WT	LESB58	P132L,L338V				I251V
AND08-005	378	acsA(1) aroE(14) guaA(3) mutL(11) nuoD(1) ppsA(15) trpE(1)							S54N,I181V,E277K	C28R,F206L,G218D									V146I,P424T,V471T,N476D,V487L	S66G,F131I,V217A,S411P		E128G			V214T,V216S,V230L,N259G,V260I,V265L,V269I,K275N,V277I,L285I,V295L,G334S,G342A,I343A,V362I,E374D,Y375F,A386S,T541A,K548Q,G549N,M670V,A673S	Q276R		D210E		C12R,A147G,K178Q,N250S					T156A,V214M,A217T,P244S,E285K,M305L	R532H	A219T			F2L,G52A		A370T	nt1199ins1	LESB58	D44N,A282T				A73S
AND10-001	1567	acsA(32) aroE(8) guaA(3) mutL(18) nuoD(1) ppsA(123) trpE(118)							I181V,I196V,L287V,A308T	C28R,V220L					V126E		S1041E,V1042A		V471T,N476D,V487L	A55S,S66G,D91E,F131I,W198G,V217A		E128G	G157A	Q253E,V394A	S191T,A261T,V295I,M670L,T711A	Q276R		D210E		C12R,K178Q,N250S	H200Y,Q203H	S4T,S8T	A75T,G251A		V50A,T156A,V214M,P244S,M305L	R778K				G52A	R77Q,S126N,I180V,A328D	A370T	WT	MTB1	R262K,V264A,A282T
AND10-002	274	acsA(23) aroE(5) guaA(11) mutL(7) nuoD(1) ppsA(12) trpE(7)					H148N		I181V										V471T,N476D,V487L,D547E,V672A,P673S	S66G,F131I,V217A,S411P	M185I	E128G	A397V	V394A	V214T,V216S,V230L,N259G,V260I,V265L,V269I,L285I,R294H,V295L,G334S,G342A,I343A,V362I,E374D,Y375F,A386S,T541A,K548Q,G549N,M670V,A673S	A119T	G21S	D210E		C12R	H200Y				E87G,D154G,T156A			S250N				G363S,A370T	WT	LESB58
AND10-003	3119	acsA(6) aroE(5) guaA(11) mutL(11) nuoD(15) ppsA(4) trpE(260)							I181V,E277K								L672Q		R301G,V471T,N476D,V487L,D547E,V672A,P673S	S66G,F131I,V217A,S411P	G120_L123del	E128G	A287V	V394A	V214T,V216S,V230L,N259G,V260I,V265L,V269I,L285I,V295L,G334S,G342A,I343A,V362I,E374D,Y375F,A386S,T541A,K548Q,G549N,M670V,A673S	S2T,A66V		D210E		C12R,A147V,K178Q	H200Y	S4T,S8T	A75T,G251A		Q82E,T156A,V214M			S250N			V111I	A370T	WT	LESB58	A282T,T379N
AND10-004	1197	acsA(5) aroE(8) guaA(119) mutL(6) nuoD(12) ppsA(6) trpE(3)					A637V		I181V,I196V,L287V,A308T	C28R,A138P,F206L,R212C					V126E				A78V,V471T,N476D,V487L,F545L	S66G,G81D,F131I,W198G,V217A,S411P		A130T	G157A	Q253E,V394A,F445L	S191T,A261T,K511Q,M670L,T711A	Q276R		R165K,D210E		C12R,K178Q,N250S	H200Y	S4T	A75T		T156A,V214M,H216N,P244S	A558T,R778K		Q186P		G52A	R77Q,S126N,I180V,A328D	A370T	WT	PA14	R262K,V264A,A282T			G370S,A391V	V156I
ARA01-002	395	acsA(6) aroE(5) guaA(1) mutL(1) nuoD(1) ppsA(12) trpE(1)							S54N										V466A	S411P			G157A,A397V	V335I,F445L	S191T,D301E,V444M		Q158L	D210E,D258E		C12R					V108M,T156A,V214M,P244S,E285K,M305L		R66C	S250N			E272D,Q274R	A370T	WT	LESB58	R262K,V264A,A282T
ARA01-003	701	acsA(29) aroE(1) guaA(9) mutL(13) nuoD(1) ppsA(6) trpE(23)							I181V,I196V,L287V,A308T	C28R,F206L,R212C					V126E		S1041E,V1042A		V471T,N476D	S66G,F131I,W198G,V217A,S411P		A130T	G157A	V335I,V394A,F445L,R451K	S191T,K511Q,D666E	Q276R		D210E	G179E	C12R,K178Q	H200Y,Q203H	S4T,S8T	S4N,T5P		T156A,V214M	R778K	A208V			F2L,G52A,E69D	R77Q,S126N,S327G,A328D	A370T	WT	MTB1	R262K,V264A,P268L,A282T			A391V
ARA01-005	244	acsA(17) aroE(5) guaA(12) mutL(3) nuoD(14) ppsA(4) trpE(7)							I181V,L287V										V471T,N476D,V487L,V672A	S66G,F131I,V217A,S411P,R492L		E128G	A397V,P472S	Q253E,F445L,R451K	M670I,A677T,T711A					C12R,K178Q	A179T		R216C				A219T	S250N				A370T	WT	PAO1	R262K,V264A,A282T
ARA01-007	291	acsA(6) aroE(5) guaA(5) mutL(3) nuoD(52) ppsA(4) trpE(2)							I181V	C28R,S154A,F206L,R212C	A301S								V471T,N476D,V487L	S66G		E128G	L357M,A397V	F445L,R451K	S191T,S555N	A66V		D210E,D258E		C12R,A336S		S4T,S8T	G251A		T156A,V214M,P244S,E285K,M305L		A219T	S250N			G360D	A370T	WT	LESB58	A282T
ARA02-001	155	acsA(28) aroE(5) guaA(36) mutL(3) nuoD(3) ppsA(13) trpE(7)				sul1 (100.00%)			I181V,L287V	G32C									L25W,H370R,S397R,V471T,N476D,V487L	S66G,F131I		E128G		V394A	V214T,V216S,V230L,N259G,V260I,V265L,V269I,L285I,R294H,V295L,G334S,G342A,I343A,V362I,E374D,Y375F,A386S,A677T	Q276R,K293N		D210E	A19S	C12R	Q176H,H200Y,Q203H	S91G			E87G,D154G,T156A		A219T					A370T	nt1202ins4	LESB58	A282T	H187Y	P31Q		A73S
ARA02-002	253	acsA(4) aroE(4) guaA(16) mutL(12) nuoD(1) ppsA(6) trpE(3)							I181V,I196D,L287V,A308T	C28R,V220L					V126E				L25W,V471T,N476D,V487L	S66G,F131I,Q157E,V217A,S411P		A39V	G157A	V335I,V394A,F445L,A450D	S191T,A261T,V295I,M670L,T711A	Q236R,Q276R		S96A,D210E		C12R,K178Q,N250S	H200Y	S4T	A75T		A103T,T156A,V214M,P244S	R778K				G52A	R77Q,S126N,I180V,A328D	A370T	WT	PA14	A245G,R262K,V264A,A282T				T137N,V141I
ARA02-003	1053	acsA(28) aroE(5) guaA(12) mutL(11) nuoD(4) ppsA(4) trpE(18)						T55A	I181V		A301S				R91S,V126E				V471T,N476D	S66G,R95H,F131I,W198G,V217A,S411P		E128G,D148N		Q253E,F445L	V214T,V216S,V230L,N259G,V260I,V265L,V269I,L285I,V295L,G334S,G342A,I343A,V362I,E374D,Y375F,A386S,T541A,K548Q,G549N			D210E		C12R,K178Q	A179T	S91G			T156A		A219T	S250N				A370T	WT	PAO1					K35T
ARA02-004	1182	acsA(5) aroE(1) guaA(109) mutL(54) nuoD(1) ppsA(1) trpE(47)					nt2396_2397insCCGTGTGA		A133T,I181V,I196V,L287V,A308T	C28R,V220L					V126E	N269S	I186V,S1041E,V1042A		L25W,H325Y,V487L	S66G,L105P,F131I,V217A,A366T,S411P		A130T		V335I,V394A,F445L,R451K	V214T,V216S,V230L,N259G,V260I,V265L,V269I,V277I,L285I,V295L,G334S,G342A,I343A,V362I,E374D,Y375F,A386S,A412T,T541A,K548Q,G549N,M670V,A673S,A677T	S2N,A258T,Q276R		D210E		C12R,K178Q	H200Y,Q203H	S4T,S8T	G251A		T156A,R204W,V214M,P244S,M305L,E309K	R778K				F2L,G52A,E69D	R77Q,S126N,A322G,A328D,T392A	A370T	WT	MTB1	R262K,V264A,A282T			A391V
ARA03-001	-	acsA(39) aroE(6) guaA(12) mutL(11) nuoD(3) ppsA(15) trpE(~2)							S54N,I181V,L287V	C28R,A149V,F206L,R212C,P226R					G51R		V924M	A261T	L217V	S66G,S411P		E128G		V394A,F445L	S191T,V444M			D210E		C12R,K178Q	A179T				T156A,V214M,H253Q,K301R,M305L		A219T	S250N			Q274R	A370T	nt92del1	F23197					A73S
ARA03-002	3620	acsA(258) aroE(8) guaA(26) mutL(119) nuoD(3) ppsA(4) trpE(9)					V619M	T55A	E129G,I181V	E144A,F206L,G218D					V126E			A99T	A45G,V471T,N476D,V487L,V672A,P673S	S66G,F131I,V217A,S411P,V416G		E128G,A130T	A397V	V394A	S191T,A677T,T711A	L216F,Q276R		D210E		C12R,P124L	H200Y	S4T,S8T,I102V	G251A		V214M			S250N			A328D	A166S,A370T	D43N	F23197					A73S
ARA03-003	1248	acsA(18) aroE(11) guaA(57) mutL(5) nuoD(1) ppsA(20) trpE(139)							I181V,I196V	C28R,F206L,R212C,V220L					V126E				A45G,V471T,N476D	S66G,R95H,F131I,V217A,A244V,S411P		E128G	G157A	V335I,F445L,R451K	S191T,K511Q,D666E	G90S,Q276R	A87V	S96A,D210E	H191Q	C12R,V167M,K178Q,N250S	V149L,H200Y	S4T,S8T,R94Q	A75T,G251A		V214M	D658E,R778K		S250N	A3V	G52A	S261P,A328D	A370T	WT	MTB1	R262K,V264A,A282T
ARA03-004	160	acsA(11) aroE(5) guaA(6) mutL(32) nuoD(4) ppsA(6) trpE(26)							A74V,V128M,I181V,L287V	C28R,F206L,Q210R,G218D	A301S					D373E		V72L	V471T,N476D	F131I,W198G,V217A,S411P			G157A	V394A	V214T,V216S,V230L,G334S,G342A,I343A,V362I,E374D,Y375F,A386S,T541A,K548Q,G549N,M670V,A673S	A249E,Q276R		D210E		C12R,K178Q,N250S	H200Y,Q203H	S4T,S8T	G251A		T156A,V214M,K301R,M305L	R778K					A328D	T144S,A370T,E374G	WT	LESB58	S24T				P81T
ARA04-001	850	acsA(11) aroE(5) guaA(6) mutL(3) nuoD(4) ppsA(4) trpE(19)							I181V,I196V,L287V	F206L,G218D			L163I						A45G,V471T,N476D,V487L	S66G,F131I,V217A,L285F,S411P				Q253E,F445L	V214T,V216S,V230L,N259G,V260I,V265L,V269I,L285I,V295L,G334S,G342A,I343A,V362I,E374D,Y375F,A386S,T541A,K548Q,G549N,M670V,A673S			D210E		C12R	S68T,H200Y	S91G,Q96P,S104P		R62C	T156A	K541T,R778K	A51T		T155S	G52A,G135D	E65K,R69H,A328D	A370T	WT	FRD1	A282T
ARA04-002	554	acsA(16) aroE(5) guaA(12) mutL(3) nuoD(2) ppsA(15) trpE(12)						T55A	I181V,R281H	C28R,S154A,F206L,R212C	A301S		Y133C					A261T	L217V	S66G,S411P		E128G		V335I,V394I,F445L,R451K	S191T,A677T,T711A	Q276R				C12R,K178Q	A179T				T156A,V214M,P244S,M305L	A457T		S250N			Q274R,A328D	A370T	WT	PAO1
ARA04-003	259	acsA(40) aroE(5) guaA(11) mutL(3) nuoD(4) ppsA(15) trpE(9)					N624D	T55A	M86I,A179V,I181V,L287V	F206L,Q210R,G218D	A284S								V471T,N476D,V487L			E128G			V108L,S191T	Q276R		D210E,D258E	H10Y	C12R	H200Y	S4T,S8T,I102V	G251A		T156A,M305L		A219T				A17V,V181E	A370T	WT	LESB58
ARA04-004	5106	acsA(5) aroE(8) guaA(9) mutL(124) nuoD(1) ppsA(1) trpE(26)							R82S,I181V,I196V,G254E,L287V	C28R,Q72L,F206L,R212C,G218D		V264M			V126E		I186V,S1041E,V1042A		L25W,E31G,V471T,N476D,V487L	S66G,F131I,W198G,V217A,L287V,S411P		A130T	G157A	V335I,V366A,F445L,R451K	S191T,K511Q,A677T,T711A	S2N,Q276R,A282T		A184T,D210E	G223D,K236E	C12R		I102V			T156A,R204W,V214M,P244S,H253Q	R778K	D197E			F2L,G52A,E69D	R77Q,S126N,A328D	A370T,K590T	WT	MTB1	R262K,V264A,A282T,A396T			A391V
AST01-001	532	acsA(5) aroE(4) guaA(5) mutL(5) nuoD(5) ppsA(20) trpE(4)							I181V,I196V,L287V,A308T	C28R,V220L					V126E				V471T,N476D,V487L	S66G,F131I,Q157E,W198G,V217A,S411P		A130T	G157A	R104H,V335I,F445L	V214T,V216S,V230L,V269I,V277I,L285I,V295L,G334S,G342A,I343A,V362I,E374D,Y375F,A386S,T541A,K548Q,G549N,M670V,A673S,A677T,T711A	V105L,Q276R	A87V	S96A,D210E	H191Q	C12R,K178Q,N250S	H200Y,Q203H	S4T,S8T	A75T,G251A		T156A,V214M,M305I	A17S,R778K		S250N		G52A	R77Q,I180V,S261P,A328D	A370T	WT	PA14	R262K,V264A,A282T
AST01-003	1631	acsA(8) aroE(5) guaA(12) mutL(3) nuoD(3) ppsA(3) trpE(10)							I181V	C28R,M60I,F206L,Q210R,G218D		A362T		D231N					A45G,G110_F112del,R470Q,N476D,V487L	S66G,F131I,S411P		E128G	G157A	Q253E	S191T	A66V				C12R	H200Y				T156A,V214M,H216N,P244S						A328D	G23D,D311E,A370T	WT	F23197	A282T				K35T
AST01-004	3236	acsA(32) aroE(8) guaA(60) mutL(3) nuoD(1) ppsA(101) trpE(11)							I181V,I196V,L287V,A308T	C28R,F206L,R212C					V126E		S1041E,V1042A		L25W	A55V,S66G,F131I,V217A,L287V,S411P	S149P	E128G	G157A	Q253E,F445L,R451K	T60A,S191T,A261T,V295I,M670L,T711A	S76T,Q276R		S96A,D210E		C12R,K178Q,N250S	H200Y,Q203H	S4T,S8T	G251A		V214M	R778K	A219T	G154R,S250N		F2L,G52A,R65L	A49E,R77Q,S126N,I180V,A328D	A370T,K590T,D608G	WT	PA14	R262K,V264A,A282T			Y85F,Y377C
AST01-047	175	acsA(28) aroE(22) guaA(5) mutL(3) nuoD(3) ppsA(14) trpE(19)		ant(2'')-Ia (100.00%)		aadA13 (100.00%)			S54N	G32C	A301S								V471T,N476D,V487L,D547E,V672A,P673S	S66G,F131I,V217A,L285F,S411P		E128G	G157A,Q457L	V394A		Q276R		D210E,D258E	H191Q	C12R		S4T,S8T	A75T,G251A		D154G,T156A,K301R,M305L		A219T	S250N				A166S,A370T	WT	LESB58
BAL01-001	379	acsA(39) aroE(5) guaA(11) mutL(28) nuoD(4) ppsA(4) trpE(63)							S54N,I181V,L287V										V471T,N476D	F131I,W198G,V217A,S411P		E128G	M70I,A397V	V394A	S191T,D453E,T471D,E473Q,R629H	Q276R		D210E		C12R,A147V,K178Q	H200Y	S91G			D25N,E87G,D154G,T156A		R180L			G52A	A49E,R77Q,S126N,Q274R,A328D	A370T	nt1056del5	LESB58	R262K,V264A,A282T				F204L
BAL01-002	-	acsA(18) aroE(24) guaA(12) mutL(11) nuoD(13) ppsA(273) trpE(~391)							A79V,I181V,I196V,L287V,A308T	C28R,F206L,R212C,G218D					V126E		I186V		L25W,V487L	S66G,F131I,W198G,V217A,S411P			G157A,A336V,E358D,I390T	G373S,R451K	V214T,V216S,V230L,N259G,V260I,V265L,V269I,V277I,V295L,G334S,G342A,I343A,E374D,Y375F,A386S,T541A,K548Q,G549N,A677T,T711A			D210E,D258E	A90T	C12R,N96S	H200Y,R201C	S91G,Q96P,S104P			D155G,T156A,V188M,H253Q,K301R			L15F,S250N		F2L,G52A,E69D	L13I,S126N,A328D,T392A	A370T	nt179ins1	LESB58					S281N
BAL01-003	645	acsA(6) aroE(5) guaA(5) mutL(3) nuoD(3) ppsA(13) trpE(1)							I181V,G254E,L287V	C28R,F206L,G218D				D231N					A45G,V471T,N476D	F131I,W198G,V217A,S411P			A397V	V335I	S191T	A66V		D210E,D258E		C12R,Q154E,N250S	H200Y				T156A,V214M		A219T	S250N		G52A	A328D,G360D	A370T	WT	LESB58	A282T
BAL01-007	5106	acsA(5) aroE(8) guaA(9) mutL(124) nuoD(1) ppsA(1) trpE(26)							R82S,I181V,I196V,G254E,L287V	C28R,Q72L,F206L,R212C,G218D		V264M			V126E		I186V,S1041E,V1042A		L25W,E31G,V471T,N476D,V487L	S66G,F131I,W198G,V217A,L287V,S411P		A130T	G157A	V335I,V366A,F445L,R451K	S191T,K511Q,A677T,T711A	S2N,Q276R,A282T		A184T,D210E	G223D,K236E	C12R		I102V			T156A,R204W,V214M,P244S,H253Q	R778K	D197E			F2L,G52A,E69D	R77Q,S126N,A328D	A370T,K590T	WT	MTB1	R262K,V264A,A282T,A396T			A391V
BAL02-002	-	acsA(28) aroE(5) guaA(36) mutL(5) nuoD(3) ppsA(12) trpE(1)						T55A	I181V	C28R,F206L,R212C,G218D	A301S			D231N					A45G,V471T,N476D,V487L,V526I,D547E,V672A,P673S	S66G,F131I,V217A,S411P		A27T,E128G	A397V		V214T,V216S,V230L,N259G,V260I,V265L,V269I,L285I,V295L,G334S,G342A,I343A,V362I,E374D,Y375F,A386S,T541A,K548Q,G549N,M670V,A673S,T711A	S289T		D210E,D258E		C12R	V149L				D25N,E87G,D154G,T156A	S523A		S250N				A370T	WT	LESB58
BAL02-004	564	acsA(6) aroE(10) guaA(5) mutL(11) nuoD(2) ppsA(15) trpE(2)							I181V,L287V		A301S								A45G,V471T,N476D	F131I,W198G,V217A,S411P				V394A	V214T,V216S,V230L,N259G,V260I,V265L,V269I,L285I,V295L,G334S,G342A,I343A,V362I,E374D,Y375F,A386S,T541A,K548Q,G549N,M670V,A673S	Q276R		D210E		C12R					D154G,T156A			S250N			G360D	A370T	WT	LESB58	A282T
BAL02-008	2570	acsA(28) aroE(5) guaA(11) mutL(77) nuoD(4) ppsA(15) trpE(92)							S54N,I181V,L287V	C28R,F206L,R212C							Q773L		A45G	S411P		E128G	A397V	V335I,F445L,R451K	S191T,V265E			D210E,D258E		C12R,K178Q,N250S	H200Y				D25N,E87G,D154G,T156A		I67T				A328D	G23D,D311E,A370T	Not complete (1-1330)	LESB58					P81T
BAL02-009	316	acsA(13) aroE(8) guaA(9) mutL(3) nuoD(1) ppsA(6) trpE(9)				aph(6)-Id (100.00%), aph(3'')-Ib (99.88%)			A56V,I181V,I196V,L287V,A308T	C28R,F206L,R212C,G218D					V126E		S1041E,V1042A		L25W,V471T,N476D	S66G,F131I,W198G,V217A,S411P		A39V	G157A	A171T,V335I,F445L,R451K	T60A,S191T,A261T,V295I,M670L,T711A	S76T,Q276R		D210E		C12R,K178Q,N250S	H200Y,Q203H	S4T,S8T	G251A		V214M	D187A,R778K			A3V	G52A	R77Q,S126N,I180V,A328D	A370T,K590T,D608G	WT	MTB1	R262K,V264A,A282T			Y85F
BAL03-001	1203	acsA(33) aroE(1) guaA(25) mutL(6) nuoD(6) ppsA(7) trpE(5)							I181V,I196V,V273I,L287V,A308T	C28R,F206L,R212C,G218D					V126E,P143L		I186V,S1041E,V1042A		V487L	A55S,S66G,D91E,F131I,W198G,V217A,A244V,N277S,S411P		A130T	E358D	A132V,A171T,V335I,V394I,F445L,R451K	S191T,D453E,T471D,E473Q,F480_V482insSA,T485S,I487V,K511Q,T711A	A258T,Q276R	A87V	D210E	T216I	C12R,K178Q	H200Y,Q203H	S4T	G251A		T156A,V214M,M305L	R778K	D197E			F2L,G52A,E69D	R77Q,T98N,S126N,A328D	A370T	Not complete (110-1332)	PA14	L15M,R262K,V264A,A282T			A391V
BAL03-002	-	acsA(38) aroE(39?) guaA(3) mutL(13) nuoD(180?) ppsA(2) trpE(257?)	blaOXA-2 (100.00%)	aac(6')-Il (100.00%), aac(6')-31 (94.03%)		aadA6 (100.00%), aph(6)-Ic (100.00%), sul1 (100.00%)											G957D		V487L					V335I,F445L	A99V			G89D		N250S			G251A			R778K							deleted	deleted	K388N
BAL03-003	446	acsA(18) aroE(4) guaA(5) mutL(3) nuoD(1) ppsA(17) trpE(13)						R62S	A161V,I181V,I196V,L287V,A308T	C28R,G52S,F206L,R212C					V126E		V883G		A44_A45del,V471T,N476D	S66G,T70S,R95H,F131I,V217A		A130T	G157A	V335I,V394A,F445L,A450D	P22T,S191T,A261T,D453E,T485S,I487V			S96A,D210E	H191Q	C12R,Q154E,N250S	H200Y	S4T,S8T	G251A		T156A,P322S	R778K	A208V	S250N		G52A	R77Q,S126N,I180V,A328D	A370T,K590T,D608G	WT	PA14	R262K,V264A,A282T
BAL03-004	-	acsA(5) aroE(444?) guaA(57) mutL(3) nuoD(1) ppsA(33) trpE(47)					nt2396_2397insCCGTGTGA		I181V,I196V,L287V,A308T	C28R,F206L,R212C					V126E		I186V,S1041E,V1042A		L25W,V487L	S66G,F131I,W198G,V217A,S411P		E128G	G157A	D174N,V335I,V394A,F445L,R451K	S191T,K511Q,D666E	Q276R		S96A,D210E		C12R,K178Q	H200Y,Q203H		A75T	P51S	T156A,H253Q	R778K				F2L,G52A	R77Q,S126N,I180V,A328D	A370T	WT	MTB1	A282T			A391V
BAL04-001	244	acsA(17) aroE(5) guaA(12) mutL(3) nuoD(14) ppsA(4) trpE(7)							I181V,L287V										V471T,N476D,V487L,V672A	S66G,F131I,V217A,S411P,R492L		E128G	R119C,A397V,P472S	Q253E,F445L,R451K	M670I,A677T,T711A					C12R,K178Q	A179T						A219T	S250N				A370T	WT	PAO1	A282T
BAL04-003	308	acsA(13) aroE(4) guaA(5) mutL(5) nuoD(12) ppsA(7) trpE(15)						V10I,R247Q	I181V,I196V,L287V	C28R,F206L,G218D	D53E,A112T				V126E		G957D,S1041E,V1042A		L25W	A55S,S66G,F131I,W198G,V217A,L285F,S411P		E128G	G157A	V335I,F445L	V214T,V216S,V230L,V269I,V277I,L285I,V295L,G334S,G342A,I343A,V362I,E374D,Y375F,A386S,T541A,K548Q,G549N,M670V,A673S,A677T	Q276L		S96A,D210E	H191Q	C12R,Q154E,N250S	H200Y,Q203H	S8T,I102V			T156A,V214M,H216N,P244S	R778K		A287S		G52A	R77Q,I180V,S261P,A328D	A370T	WT	PA14	R262K,V264A,A282T
BAL04-004	-	acsA(11) aroE(5) guaA(36) mutL(5) nuoD(4) ppsA(4) trpE(1)							I181V	E183A									V471T,N476D,V487L,V672A	S66G,F131I,V217A,S411P		E128G		V394A,F445L	V214T,V216S,V230L,N259G,V260I,V265L,V269I,L285I,V295L,G334S,G342A,I343A,V362I,E374D,Y375F,A386S,T541A,K548Q,G549N,M670V,A673S			D210E		C12R		S91G			E87G,T156A	S523A			P6Q		Q274R	A370T	WT	LESB58	G31D,A282T
BAL04-005	569	acsA(11) aroE(5) guaA(11) mutL(11) nuoD(3) ppsA(6) trpE(27)							M86I,A179V,I181V,L287V	C28R				G212S	nt254_255del				V146I,V487L	F131I,W198G,V217A,S411P		E127V	A109V	V394A	S191T,A677T,T711A	A160T		D210E,D258E		C12R	H200Y	S4T,S91G			A103T,T156A,V214M,P244S,M305L,E309K	L576F						A370T	nt195ins7	LESB58
CAN01-001	381	acsA(11) aroE(20) guaA(1) mutL(65) nuoD(4) ppsA(4) trpE(10)						T55A	S54N,I181V,L287V	C28R,F206L,G218D						D373E		V72L	V471T,N476D	F131I,W198G,V217A,S411P		E140A		Q253E,F445L	V214T,V216S,V230L,N259G,V260I,V265L,V269I,L285I,V295L,G334S,G342A,I343A,V362I,E374D,Y375F,A386S,T541A,K548Q,G549N			D210E		C12R	H200Y				T156A,V214M,P244S,E285K,M305L,A359T			S250N		G52A	E65K,R69H	A166S,A370T	WT	FRD1					S281N
CAN01-002	709	acsA(40) aroE(6) guaA(19) mutL(11) nuoD(4) ppsA(15) trpE(9)							S54N,I181V,L287V										R470Q,N476D,V487L	S66G,F131I,V217A,S411P		E128G		V394A,F445L	S191T,V444M			D210E		C12R	H200Y	S4T,S8T,I102V	G251A		T156A,V214M,H253Q,K301R,M305L					G52A	E65K,R69H	A370T	WT	F23197
CAN01-003	277	acsA(39) aroE(5) guaA(9) mutL(11) nuoD(27) ppsA(5) trpE(2)						A148V	P49S,I181V,I196V									A261T	L217V,R435C	S66G,S411P		E128G		V394A,F445L	S191T,V444M,T711A			D210E		C12R,K178Q	A179T				T156A,V214M,H253Q,K301R,M305L	L576F		S250N			Q274R	A370T	WT	F23197					A73S
CAN01-004	244	acsA(17) aroE(5) guaA(12) mutL(3) nuoD(14) ppsA(4) trpE(7)							I181V,L287V										V471T,N476D,V487L,V672A	S66G,F131I,V217A,S411P,R492L		E128G	A397V,P472S	Q253E,F445L,R451K	M670I,A677T,T711A					C12R,K178Q	A179T						A219T	S250N				A370T	W339X	PAO1
CAT01-004	253	acsA(4) aroE(4) guaA(16) mutL(12) nuoD(1) ppsA(6) trpE(3)							I181V,I196D,L287V,A308T	C28R,V220L					V126E	nt692del			L25W,V471T,N476D,V487L	S66G,F131I,Q157E,V217A,S411P		A39V	G157A	V335I,V394A,F445L,A450D	S191T,A261T,V295I,M670L,T711A	Q236R,Q276R		S96A,D210E		C12R,K178Q,N250S	H200Y	S4T	A75T		A103T,T156A,V214M,P244S	R778K				G52A	R77Q,S126N,I180V,A328D	A370T	WT	PA14	A245G,R262K,V264A,A282T				T137N,V141I
CAT01-005	612	acsA(28) aroE(5) guaA(58) mutL(11) nuoD(4) ppsA(15) trpE(44)							S54N,I181V,L287V	D45G,F150L,F206L,R212C							I745V		A45G,V471T,N476D	F131I,W198G,V217A,S411P	A136S	E128G	G157A	V335I	S191T,K548N			D210E,D258E	V11I	C12R,K178Q,N250S	H200Y				E87G,D154G,T156A	S523A,M608I	I67T	S250N			A328D	G23D,D311G,A370T	WT	LESB58	A282T				K35T
CAT01-006	253	acsA(4) aroE(4) guaA(16) mutL(12) nuoD(1) ppsA(6) trpE(3)				aadA6 (100.00%), sul1 (100.00%)			I181V,I196D,L287V,A308T	C28R,V220L					V126E				L25W,V471T,N476D,V487L	S66G,F131I,Q157E,V217A,S411P		A39V	G157A	V335I,V394A,F445L,A450D	S191T,A261T,V295I,M670L,T711A	Q236R,Q276R				C12R,K178Q,N250S	H200Y	S4T			A103T,T156A,V214M	R778K				G52A	R77Q,S126N,I180V,A328D	A370T	WT	PA14	A245G,R262K,V264A,A282T				T137N,V141I
CAT01-007	1197	acsA(5) aroE(8) guaA(119) mutL(6) nuoD(12) ppsA(6) trpE(3)					A637V		I181V,I196V,L287V,A308T	C28R,A138P,F206L,R212C					V126E				A78V,V471T,N476D,V487L,F545L	S66G,G81D,F131I,W198G,V217A,S411P		A130T	G157A	Q253E,V394A,F445L	S191T,A261T,K511Q,M670L,T711A	Q276R		R165K,D210E		C12R,K178Q,N250S	H200Y	S4T	A75T		T156A,V214M,H216N,P244S	A558T,R778K		Q186P		G52A	R77Q,S126N,I180V,A328D	A370T	WT	PA14	R262K,V264A,A282T			G370S,A391V	V156I
CAT02-001	309	acsA(13) aroE(8) guaA(9) mutL(3) nuoD(1) ppsA(17) trpE(15)							I181V,I196V,L287V,A308T	C28R,T179I,F206L,R212C	A312V				V126E	K76Q			A45G,V471T,N476D,V487L	S66G,F131I,V217A,S411P		E128G,A130T	G157A	D95N,V335I,F445L	A99V,S191T,R389Q	S2N,L244M,Q276R		R165K,D210E		C12R,A128V,Q154E,N250S	H200Y	I102V			V50A,T156A,V214M,P244S,M305L	R778K				G52A	R77Q,S126N,S261P,A328D	A370T	WT	MTB1	R262K,V264A,A282T				Q265H
CAT02-002	266	acsA(16) aroE(5) guaA(11) mutL(72) nuoD(44) ppsA(7) trpE(52)							I181V	C28R,A225V									V471T,N476D	S66G,F131I,V217A,D296E,S411P		E128G		V394A	V214T,V216S,V230L,N259G,V260I,V265L,V269I,L285I,V295L,G334S,G342A,I343A,V362I,E374D,Y375F,A386S,T541A,K548Q,G549N,M670V,A673S	Q276R		D210E		C12R					T156A,V214M,P244S,M305L							A370T	WT	LESB58	A190T
CAT02-003	378	acsA(1) aroE(14) guaA(3) mutL(11) nuoD(1) ppsA(15) trpE(1)							S54N,I181V,E277K	C28R,F206L,G218D									V146I,P424T,V471T,N476D,V487L	S66G,F131I,V217A,S411P		E128G			V214T,V216S,V230L,N259G,V260I,V265L,V269I,K275N,V277I,L285I,V295L,G334S,G342A,I343A,V362I,E374D,Y375F,A386S,T541A,K548Q,G549N,M670V,A673S	Q276R		D210E		C12R,A147G,K178Q,N250S					T156A,V214M,A217T,P244S,E285K,M305L	R532H	A219T			F2L,G52A		A370T	WT	LESB58	D44N,A282T				A73S
CAT02-004	175	acsA(28) aroE(22) guaA(5) mutL(3) nuoD(3) ppsA(14) trpE(19)		ant(2'')-Ia (100.00%)		sul1 (100.00%)			S54N	G32C	A301S								V672A,P673S	F131I,V217A,L285F,S411P			G157A	V394A		Q276R		D210E,D258E	H191Q				A75T,G251A				A219T	S250N					nt1199ins1	LESB58	A282T
CAT03-001	446	acsA(18) aroE(4) guaA(5) mutL(3) nuoD(1) ppsA(17) trpE(13)						R62S	A161V,I181V,I196V,L287V,A308T	C28R,G52S,F206L,R212C					V126E				A44_A45del,V471T,N476D	S66G,T70S,R95H,F131I,V217A		A130T	G157A	V335I,V394A,F445L,A450D	P22T,S191T,A261T,D453E,T471D,E473Q,T485S,I487V			S96A,D210E	H191Q	C12R,Q154E,N250S	H200Y	S4T,S8T	G251A		T156A,P322S	R778K	A208V	S250N		G52A	R77Q,S126N,I180V,A328D	A370T,K590T,D608G	WT	PA14	R262K,V264A,A282T
CAT03-002	3218	acsA(89) aroE(30) guaA(31) mutL(78) nuoD(48) ppsA(24) trpE(19)						K138R	I102T,I181V,I196V,Q227R,A251S	R118C,V132I,G137A,R184H,F206L,L213V,A219V	E207D			I211V,D231G	A103G,V126E		N248K	nt505_509del	L25W,N362D,S397N,V487L,G524A	D51E,S66G,R93H,F131I,Q157E,A180S,V217A,S411P	H179R	T29S,A130T	D66E,S101R,A109T,G157A,R356C	N169D,Q253E,V335I,V394A,F445L,R451K	S191T,V269I,V277I,K511Q,S634N,A677T,T711A	S76T,Q276R		D210E	E56D,A93T,P182T,H191Q	C12R,E29D,T173A,K178Q,H222Y	T152S,Q203H	S4T,S8T	G251A	A21S	R26S,V50I,S84T,T156A,V160I,S221G,P244S,R252H,I261V,V287L		Y207Stop	A29T,G30R,S250N	A83V,K93R,A100T,T321A	F2L,G52A,E69D,G132L,G135S,E139G,L141P	A49E,R77Q,T98S,T291A,A322V,A328D,E387G	T144S,A166S,S332A,A370T,T480A	V127L	LESB58	D239G,A282T				K234R
CAT03-003	560	acsA(5) aroE(5) guaA(57) mutL(13) nuoD(1) ppsA(40) trpE(3)							A80V,I181V,R281H	C28R							S1041E,V1042A		V471T,N476D,V487L,G524A	A55S,S66G,F131I,Q157E,W198G,V217A,S411P		E128G	G157A	A171T,V335I,F445L,R451K	S191T,D453E,T471D,E473Q,M670L,T711A	Q276R		D210E		C12R,A147T,K178Q,N250S	H200Y,Q203H	S4T,S8T,I102V	G251A		V214M	R778K	D75G	S250N		G52A	I180V,A328D	V128A,A370T	WT	MTB1	A282T			Q263H	T137N
CAT03-004	309	acsA(13) aroE(8) guaA(9) mutL(3) nuoD(1) ppsA(17) trpE(15)							I181V,I196V,L287V,A308T	C28R,T179I,F206L,R212C	A312V								A45G,V471T,N476D,V487L	S66G,F131I,V217A,S411P		E128G,A130T	G157A	D95N,V335I,F445L	A99V,S191T,R389Q	S2N,L244M,Q276R		R165K,D210E		C12R,A128V,Q154E,N250S	H200Y	I102V			V50A,T156A,V214M,P244S,M305L	R778K				G52A	R77Q,S126N,S261P,A328D	A370T	WT	MTB1	R262K,V264A,A282T			F20L	Q265H
CAT04-001	274	acsA(23) aroE(5) guaA(11) mutL(7) nuoD(1) ppsA(12) trpE(7)					H148N,D279Y		I181V										V471T,N476D,V487L,D547E,V672A,P673S	S66G,F131I,V217A,S411P	M185I	E128G	A397V	V394A	V214T,V216S,V230L,N259G,V260I,V265L,V269I,L285I,R294H,V295L,G334S,G342A,I343A,V362I,E374D,Y375F,A386S,T541A,K548Q,G549N,M670V,A673S	A119T	G21S	D210E		C12R	H200Y				E87G,D154G,T156A			S250N				G363S,A370T	WT	LESB58
CAT04-002	4782	acsA(5) aroE(5) guaA(3) mutL(3) nuoD(1) ppsA(1) trpE(399)							I181V,G254E,L287V	C28R,V220L						Q295Stop			V146I,V487L	S66G,D91E,L105P,F131I,V319M,G432D	S149P	A130T	G157A	V335I,F445L	S191T,T304A,K511Q,A677T	Q276R		A184T,D210E		C12R,K178Q,N250S	A170V,A192E,H200Y	S4T,S8T	A75T,G251A		V50A,T156A,V214M,P244S,M305L	R778K	A72V,A208V	S250N		G52A	R77Q,S126N,A314V,A328D	A370T	WT	MTB1	R262K,V264A,A282T
CAT04-003	-	acsA(11) aroE(~5) guaA(12) mutL(11) nuoD(4) ppsA(4) trpE(20)							I181V,I196V	C28R,F206L,R212C,G218D									L25W,E31D,V487L	S66G,D91E,F131I,W198G,V217A,A244V,A366T,S411P			A397V	F445L	S191T,D453E,T471N,E473Q,M670L,T711A	Q276R		D210E	A99S	C12R	Q176H,H200Y,Q203H	S91G,Q96P,S104P		R62C	T156A,V214M,A217T,P244S,E285K,M305L	R778K		S250N				A370T	WT	PA14	A282T
CAT04-005	308	acsA(13) aroE(4) guaA(5) mutL(5) nuoD(12) ppsA(7) trpE(15)						V10I,R247Q	I181V,I196V,L287V	C28R,F206L,G218D	D53E,A112T				V126E,nt247dupC		G957D,S1041E,V1042A		L25W	A55S,S66G,F131I,W198G,V217A,L285F,S411P		E128G	G157A	V335I,F445L	V214T,V216S,V230L,V269I,V277I,L285I,V295L,G334S,G342A,I343A,V362I,E374D,Y375F,A386S,T541A,K548Q,G549N,M670V,A673S,A677T	Q276L		S96A,D210E	H191Q	C12R,Q154E,N250S	H200Y,Q203H	S8T,I102V			T156A,V214M,H216N,P244S	R778K		A287S		G52A	R77Q,I180V,S261P,A328D	A370T	WT	PA14	R262K,V264A,A282T
CAT05-001	274	acsA(23) aroE(5) guaA(11) mutL(7) nuoD(1) ppsA(12) trpE(7)					H148N		I181V										V471T,N476D,V487L,D547E,V672A,P673S	S66G,F131I,V217A,S411P	M185I	E128G	A397V	V394A	V214T,V216S,V230L,N259G,V260I,V265L,V269I,L285I,R294H,V295L,G334S,G342A,I343A,V362I,E374D,Y375F,A386S,T541A,K548Q,G549N,M670V,A673S	A119T	G21S	D210E		C12R	H200Y				E87G,D154G,T156A			S250N				G363S,A370T	WT	LESB58
CAT05-002	1197	acsA(5) aroE(8) guaA(119) mutL(6) nuoD(12) ppsA(6) trpE(3)					A637V		I181V,I196V,L287V,A308T	C28R,A138P,F206L,R212C					V126E		nt2575_2582del		A78V,V471T,N476D,V487L,F545L	S66G,G81D,F131I,W198G,V217A,S411P		A130T	G157A	Q253E,V394A,F445L	S191T,A261T,K511Q,M670L,T711A	Q276R		R165K,D210E		C12R,K178Q,N250S	H200Y	S4T	A75T		T156A,V214M,H216N,P244S	A558T,R778K		Q186P		G52A	R77Q,S126N,I180V,A328D	A370T	WT	PA14	R262K,V264A,A282T			G370S,A391V	V156I
CAT05-004	267	acsA(19) aroE(5) guaA(12) mutL(11) nuoD(11) ppsA(4) trpE(14)				aph(6)-Id (100.00%), aph(3'')-Ib (100.00%)			I181V,L287V										V471T,N476D,V487L,V672A	S66G,F131I,V217A,S411P,R492L			A397V	R442H	S191T	Q276R				C12R,K178Q	A179T	S91G			A71V,T156A,V214M,P244S,E285K,M305L		A219T	S250N			A328D	G23D,D311G,A370T	WT	PAO1
CAT05-005	253	acsA(4) aroE(4) guaA(16) mutL(12) nuoD(1) ppsA(6) trpE(3)							I181V,I196D	C28R,V220L					V126E				V487L	S66G,F131I,V217A,S411P		A39V	G157A	V335I,V394A,F445L,A450D	A261T,V295I,M670L,T711A	Q276R		D210E		C12R,K178Q,N250S		S4T			A103T,T156A,V214M,P244S	R778K				G52A	R77Q,S126N,I180V,A328D		nt466ins4	PA14					T137N,V141I
CAT06-001	1251	acsA(35) aroE(11) guaA(25) mutL(6) nuoD(13) ppsA(6) trpE(84)					S466Y,nt2396_2397insCCGTGTGA		Q75L,I181V,I196V,L287V	C28R,L168Q,V220L				L190P	nt74_86del,V126E	V286I	I186V,P668L,S1041E,V1042A		R288H,V471T,N476D,V487L,S522R,G524D,V672A,P673S	S66G,F131I,V217A,S411P		A39V		V335I,V394A,F445L,R451K	S191T,K511Q,D666E	Q276R		D210E		C12R,K178Q,N250S	A179T	S4T,S8T	S4N,T5P		T156A,V214M	R778K	P55L	S250N		G52A	R77Q,S261P,A328D,P443L	A370T	WT	MTB1	R262K,V264A,A282T
CAT06-002	-	acsA(17) aroE(5) guaA(289?) mutL(7) nuoD(27?) ppsA(4) trpE(7)							I181V,L287V	C28R,A149V					V126E				A45G,R527C	S411P		A130T	A397F			Q276R		D210E		C12R	H200Y				T156A,V214M,A217T,P244S,E285K,M305L		A219T	S250N					nt134del1	F23197	A282T				I251V
CAT06-003	244	acsA(17) aroE(5) guaA(12) mutL(3) nuoD(14) ppsA(4) trpE(7)							I181V,L287V										V471T,N476D,V487L,V672A	S66G,F131I,V217A,S411P,R492L		E128G	R119C,A397V,P472S	Q253E,F445L,R451K	M670I,A677T,T711A					C12R,K178Q	A179T						A219T	S250N				A370T	WT	PAO1	A282T
CAT06-004	699	acsA(7) aroE(5) guaA(7) mutL(3) nuoD(4) ppsA(1) trpE(7)							S54N								S937W		A45G,V471T,N476D,V672A,P673S	S66G,F131I,V217A,S411P		E128G	G157A	F445L,R451K	H364N			P294S														A370T	WT	PAO1	G286D
CAT07-001	1204	acsA(6) aroE(5) guaA(78) mutL(5) nuoD(15) ppsA(4) trpE(3)					I769V	T55A	I181V,L287V	C28R,M60I,F206L,Q210R,G218D	A301S								L25W,E31D,V487L	S66G,D91E,F131I,W198G,V217A,S411P		E128G	A397V	T72S,V394A	P130S,S191T			D210E,D258E		C12R,K178Q		S4T,S8T	G251A		Q82E,T156A,V214M	S550C		S250N			Q274R,G360D	A370T	WT	LESB58	A282T
CAT07-002	1632	acsA(9) aroE(13) guaA(3) mutL(6) nuoD(64) ppsA(33) trpE(42)						R247Q	I181V,I196V,L287V,A308T	C28R					V126E		I186V,nt1868_1869del		V471T,N476D,V487L,G524A	A55S,S66G,F131I,Q157E,W198G,V217A,S411P		E128G,A130T	G157A,P286L,R356C	V335I,F445L	V214T,V216S,V230L,V269I,V277I,L285I,V295L,G334S,G342A,I343A,V362I,E374D,Y375F,A386S,T541A,K548Q,G549N,M670V,A673S,A677T	Q276R	D109N	S96A,D210E	H191Q	C12R	H200Y,A221G	S4T,S8T	G251A		V214M	R778K				G52A	E65K,R69H	A370T,G685D	WT	PA14	R262K,V264A,A282T				T137N
CAT07-008	875	acsA(16) aroE(5) guaA(36) mutL(3) nuoD(4) ppsA(13) trpE(7)							I181V,I196V	F206L,G218D	A301S						nt2860dupC		D56V,V471T,N476D,V487L,D547E	S66G,F131I,V217A,L285F,S411P	S149P	E128G		T72S,V394A	S191T	Q276R		D210E		C12R,Q154E,N250S					T156A,V214M,P244S,E285K,M305L	S523A,M608I	A219T	S250N				A370T,G578E	WT	LESB58	I389V	D109G		A310V
CAT07-009	277	acsA(39) aroE(5) guaA(9) mutL(11) nuoD(27) ppsA(5) trpE(2)						A148V	P49S,I181V,I196V									A261T	L217V,R435C	S66G,S411P		E128G		V394A,F445L	S191T,V444M,T711A			D210E		C12R,K178Q	A179T				T156A,V214M,H253Q,K301R,M305L	L576F		S250N			Q274R	A370T	WT	F23197	S24T,E47A,R262K,A282T				K234R
CAT08-001	2457	acsA(11) aroE(14) guaA(6) mutL(11) nuoD(1) ppsA(15) trpE(23)							I181V	C28R							Q218Stop		L25W,A198T,V471T,N476D,V487L,D547E,V672A,P673S	S66G,F131I,V217A,S411P			A397V		S191T	Q276R		D210E		C12R	H200Y,Q203H	S4T,S8T	A75T,G251A		T156A	R778K	D197E			P140A	A328D	E38K,A370T	WT	LESB58	D61G
CAT08-002	1248	acsA(18) aroE(11) guaA(57) mutL(5) nuoD(1) ppsA(20) trpE(139)							I181V,I196V	C28R,V220L					V126E				A45G,V471T,N476D	S66G,R95H,F131I,V217A,A244V,S411P		E128G	G157A	V335I,F445L,R451K	S191T,K511Q,D666E	Q276R	A87V	S96A,D210E	H191Q	C12R,V167M,K178Q,N250S	V149L,H200Y	S4T,S8T,R94Q	A75T,G251A		V214M	D658E,R778K		S250N	A3V	G52A	S261P,A328D	A370T	WT	MTB1	A282T
CAT08-003	3235	acsA(18) aroE(4) guaA(57) mutL(18) nuoD(13) ppsA(6) trpE(47)							I181V,I196V,L287V,A308T	C28R,F206L,R212C,G218D					V126E				V471T,N476D,V487L,P569L	S66G,F131I,W198G,V217A,A244V,S411P		E128G		V335I,F445L	A99V,S191T,A677T,T711A	S2N,L244M,Q276R		D210E		C12R,K178Q,N250S	H200Y,Q203H		A75T	P51S	T156A,H253Q	R778K	A208V	S250N		G52A	A328D	A370T,N698S	WT	MTB1	R262K,V264A,A282T
CAT08-004	347	acsA(40) aroE(5) guaA(17) mutL(5) nuoD(4) ppsA(15) trpE(7)							I181V,R284C,L287V,D297E,A308T	C28R,V220L	A301S				V126E	N339_L349del			A45G,P424T,V471T,N476D,V487L	S66G,F131I,V217A,S411P		E128G	A397V		T152I,V214T,V216S,V230L,N259G,V260I,V265L,V269I,L285I,V295L,G334S,G342A,I343A,V362I,E374D,Y375F,A386S,T541A,K548Q,G549N,M670V,A673S	A160V		D210E,D258E		C12R,A147V,K178Q	H200Y				T156A		D197E	S41I			Q274R,A328D	A370T	WT	LESB58	A156S,A282T				D48N
CAT09-001	-	acsA(161) aroE(~71) guaA(59) mutL(77) nuoD(4) ppsA(~126) trpE(5)							I181V,I196V,L287V,A308T	C28R,F206L,R212C,G218D					V126E		I186V,S1041E,V1042A		A45G,V471T,N476D,R483H,V487L	A45T,S66G,D91E,F131I,W198G,V217A,A244V,S411P		A130T	G157A	I154V	D36E,V214T,V216S,V230L,N259G,V260I,V265L,V269I,V277I,L285I,V295L,G334S,G342A,I343A,V362I,E374D,Y375F,A386S,T541A,K548Q,G549N,M670V,A673S,T711A	A241T,Q276R		T156A,D210E	G223D	C12R,Q154E,N250S	H200Y,Q203H				E87G,D154G,T156A,M305L			V201M		E69D,A133V	L13I,S126N,A328D,T392A	A370T	WT	F23197					D48N
CAT09-002	-	acsA(161) aroE(~71) guaA(59) mutL(77) nuoD(4) ppsA(~126) trpE(5)							I181V,I196V,L287V,A308T	C28R,F206L,R212C,G218D					V126E		I186V,S1041E,V1042A		A45G,V471T,N476D,R483H,V487L	A45T,S66G,D91E,F131I,W198G,V217A,A244V,S411P		A130T	G157A	I154V	D36E,V214T,V216S,V230L,N259G,V260I,V265L,V269I,V277I,L285I,V295L,G334S,G342A,I343A,V362I,E374D,Y375F,A386S,T541A,K548Q,G549N,M670V,A673S,T711A	A241T,Q276R		T156A,D210E	G223D	C12R,Q154E,N250S	H200Y,Q203H				E87G,D154G,T156A,M305L			V201M		E69D,A133V	L13I,S126N,A328D,T392A	A370T	WT	F23197					D48N
CAT09-004	111	acsA(17) aroE(5) guaA(5) mutL(4) nuoD(4) ppsA(4) trpE(3)	blaOXA-46 (100.00%)	aac(6')-Ib3 (99.82%)		sul1 (100.00%)			I181V,I196V	C28R,F206L,Q210R,G218D	A301S				V126E				P424T,V471T,N476D,V487L,T676K	S411P			Q349H,A397V	R53L,V394A,A427T	S191T,G248C			D210E,D258E		C12R,Q154E,N250S	G146S,H200Y	S91G			T156A,V214M,P244S,M305L	R778K	A219T				L213F,A328D,G360D	A370T	WT	FRD1	A282T				K35T,D48N
CAT09-005	560	acsA(5) aroE(5) guaA(57) mutL(13) nuoD(1) ppsA(40) trpE(3)							A80V,I181V,R281H	C28R					nt80_81insT		S1041E,V1042A		V471T,N476D,V487L,G524A	A55S,S66G,F131I,Q157E,W198G,V217A,S411P		E128G	G157A	A171T,V335I,F445L,R451K	S191T,M670L,T711A	Q276R		D210E		C12R,A147T,K178Q,N250S	H200Y,Q203H	S4T,S8T,I102V	G251A		V214M	R778K	D75G	S250N		G52A	I180V,A328D	V128A,A370T	L252P	MTB1	A282T			Q263H	T137N,Y302H
CAT10-001	245	acsA(39) aroE(6) guaA(12) mutL(11) nuoD(3) ppsA(15) trpE(2)							S54N,I181V,L287V	C28R,A149V,F206L,R212C,P226R								A261T	L217V	S66G,S411P		E128G		V394A,F445L	S191T,V444M			D210E		C12R,K178Q	A179T				T156A,V214M,H253Q,K301R,M305L		A219T	S250N			Q274R	A370T	WT	F23197					A73S
CAT10-002	794	acsA(17) aroE(22) guaA(5) mutL(11) nuoD(3) ppsA(86) trpE(19)							S54N,I181V,L287V	C28R,F206L,R212C	A301S								L217V	S66G,S411P				Q253E,G283C,F445L,R451K	V214T,V216S,V230L,N259G,V260I,V265L,V269I,L285I,V295L,G334S,G342A,I343A,V362I,E374D,Y375F,A386S,T541A,K548Q,G549N,M670V,A673S	Q276R		D210E,D258E		C12R	E173A				R3H,T156A,V214M,P244S,M305L,E309K		I67T			G52A	R77Q,S126N,A328D	A370T	WT	LESB58	R262K,V264A,A282T			S153R	P81T
CAT10-003	313	acsA(47) aroE(8) guaA(7) mutL(6) nuoD(8) ppsA(11) trpE(40)						R62S	I181V,I196V	C28R,V220L					V126E			D448N	V471T,N476D,V487L	S66G,F131I,V217A,S411P		E128G,A129V	G157A	V335I,V394A,F445L	S191T,A261T,A677T,T711A	S2N		D210E		C12R,K178Q,N250S	H200Y,Q203H	I102V	T5S,A75T	P51S	T156A,V214M,P244S,M305L	D658E,R778K		S250N		F2L,G52A	R77Q,S261P,A328D	A370T	WT	MTB1	R262K,V264A,A282T
CAT10-004	313	acsA(47) aroE(8) guaA(7) mutL(6) nuoD(8) ppsA(11) trpE(40)						R62S	I181V,I196V	C28R,V220L					V126E			D448N	V471T,N476D,V487L	S66G,F131I,V217A,S411P		E128G,A129V	G157A	V335I,V394A,F445L	S191T,A261T,A677T,T711A	S2N		D210E		C12R,K178Q,N250S	H200Y,Q203H	I102V	T5S,A75T	P51S	T156A,V214M,P244S,M305L	D658E,R778K		S250N		F2L,G52A	R77Q,S261P,A328D	A370T	WT	MTB1	R262K,V264A,A282T
CAT11-002	605	acsA(39) aroE(5) guaA(20) mutL(3) nuoD(1) ppsA(6) trpE(10)							I181V,R281H										V471T,N476D,V487L,G524A	S66G,P104T,F131I,V217A,S411P		E128G	E358D		D36E,V108L,S191T	A265V,Q276R		D210E		C12R,A147V,K178Q	H200Y				P85S,D154G,T156A		A219T			A133V	A328D	A370T	WT	LESB58	I335V				K35T
CAT11-003	386	acsA(17) aroE(5) guaA(11) mutL(18) nuoD(4) ppsA(10) trpE(3)							I181V,A308T	C28R	A301S					D373E		V72L	V471T,N476D,V487L,D547E	A55D,S66G,F131I,V217A,S411P			G157A	V394A	V214T,V216S,V230L,G334S,G342A,I343A,V362I,E374D,Y375F,A386S,M670V,A673S	A249E,Q276R		D210E		C12R	H200Y	S4T,S8T	G251A		D25N,E87G,D154G,T156A		A219T	S250N		G52A	R77Q,S261P,A328D	A370T	WT	LESB58					D48N
CAT11-004	455	acsA(6) aroE(14) guaA(12) mutL(11) nuoD(1) ppsA(4) trpE(20)							I181V	C28R,F206L,R212C,G218D									V471T,N476D,V487L,V672A	S66G,F131I,T137S,V217A,L285F,S411P		E128G	L469F	V335I,V394I,F445L,R451K	S191T	G90S,Q276R,E303Q	A84S	D210E	A90T	C12R		S91G,Q96P,S104P		R62C	T156A,V214M,A217T,P244S,E285K,M305L		A219T					A370T	WT	PA14	A282T				S281N
CAT11-007	-	acsA(4) aroE(390?) guaA(16) mutL(12) nuoD(1) ppsA(6) trpE(3)																		S411P			G157A		A261T,M670L					C12R			A75T		A103T,V214M,P244S						A328D		WT	PA14
CLE01-007	988	acsA(16) aroE(5) guaA(36) mutL(3) nuoD(4) ppsA(7) trpE(3)							S54N	C28R,F79C,F206L,G218D									A45G,P424T,V471T,N476D,V487L	S66G,F131I,V217A,S411P		E128G			V214T,V216S,V230L,N259G,V260I,V265L,V269I,L285I,V295L,G334S,G342A,I343A,V362I,E374D,Y375F,A386S,M670V,A673S,T711A			D210E		C12R,K178Q	Q176H	S91G			D154G,T156A,K301R,M305L		A219T		T155S	G52A	R69H,A328D	A370T	WT	FRD1
CLE01-009	849	acsA(11) aroE(5) guaA(11) mutL(11) nuoD(4) ppsA(13) trpE(1)						T55A	I181V	C28R,F206L,R212C,G218D				D231N					R288H,V471T,N476D	S66G,F131I,V217A,L285F,S411P		E128G		F445L,R451K	V214T,V216S,V230L,N259G,V260I,V265L,V269I,L285I,V295L,G334S,G342A,I343A,V362I,E374D,Y375F,A386S,T541A,K548Q,G549N,M670V,A673S			D210E		C12R					T156A,V214M,P244S,E285K,M305L		I67T,A219T				T259M,G360D	A370T	WT	LESB58	A282T		A29S		K35T
CLE01-012	274	acsA(23) aroE(5) guaA(11) mutL(7) nuoD(1) ppsA(12) trpE(7)					H148N		I181V								M184_R185insI		V471T,N476D,V487L,D547E,V672A,P673S	S66G,F131I,V217A,S411P	M185I	E128G	A397V	V394A	V214T,V216S,V230L,N259G,V260I,V265L,V269I,L285I,R294H,V295L,G334S,G342A,I343A,V362I,E374D,Y375F,A386S,A412T,T541A,K548Q,G549N,M670V,A673S	A119T	G21S	D210E		C12R	H200Y				E87G,D154G,T156A			S250N				G363S,A370T	WT	LESB58
CLE01-014	309	acsA(13) aroE(8) guaA(9) mutL(3) nuoD(1) ppsA(17) trpE(15)							I181V,I196V,L287V,A308T	C28R,T179I,F206L,R212C	A312V				V126E	K76Q			V471T,N476D,V487L	S66G,F131I,V217A,S411P		E128G,A130T	G157A	D95N,V335I,F445L	A99V,S191T,R389Q	S2N,L244M,Q276R		R165K,D210E		C12R,A128V,Q154E,N250S	H200Y	I102V			V50A,T156A,V214M,P244S,M305L	R778K				G52A	R77Q,S126N,S261P,A328D	A370T	WT	MTB1	R262K,V264A,A282T				Q265H
CLE02-002	-	acsA(5) aroE(16) guaA(5) mutL(13) nuoD(1) ppsA(6) trpE(15)							I181V,I196V,R281H	C28R,F206L,R212C,A214V,G218D							I186V,S1041E,V1042A		D170N,V471T,N476D	S66G,R95H,F131I,V217A,S411P		E128G,A130T	G157A	V335I,F445L,R451K	S191T,A261T,V295I,D627N,M670L,T711A	Q276R		D210E	H191Q,I238F	C12R,K178Q,N250S	H200Y,Q203H	S4T,S8T	A75T,G251A		T156A,V214M,H216N,P244S	L576F				G52A	R77Q,S126N,A328D	A370T	WT	PA14	R262K,V264A,A282T				Q265H
CLE02-003	399	acsA(11) aroE(5) guaA(1) mutL(2) nuoD(2) ppsA(15) trpE(2)							S54N	C28R,V132M,F206L,G218D	A301S				V126E		D59_Q63del		A45G,V487L,D547E	A55D,S66G,F131I,V217A,S411P		A27T,P123L,E128G	A397V	V335I,V394A,F445L	S191T,D287E	Q276R		G97N,D210E		C12R,K178Q,N250S	H200Y,R201C	S4T,S8T	G251A		T156A,V214M,P244S,E285K,M305L		A219T				H5Y,A328D	A370T	WT	LESB58	A282T
CLE02-004	155	acsA(28) aroE(5) guaA(36) mutL(3) nuoD(3) ppsA(13) trpE(7)							I181V,L287V	G32C									L25W,H370R,V471T,N476D,V487L	S66G,F131I		E128G		V394A	V214T,V216S,V230L,N259G,V260I,V265L,V269I,L285I,R294H,V295L,G334S,G342A,I343A,V362I,E374D,Y375F,A386S,T541A,K548Q,G549N,M670V,A673S,A677T	Q276R,K293N		D210E	A19S	C12R	Q176H,H200Y,Q203H	S91G			E87G,D154G,T156A		A219T					A370T	WT	LESB58	A282T		P31Q		A73S,V241F
CLE02-005	2620	acsA(18) aroE(8) guaA(24) mutL(3) nuoD(1) ppsA(6) trpE(26)							I181V,I196V,L287V	C28R					V126E	K86E			L25W	S66G,F131I,S411P		E128G,A130T	G157A	N169D,V335I,F445L,R451K	P8S,S191T,A261T,R389Q	V105L,L244M,Q276R		D210E	H191Q	C12R,N250S	H200Y,Q203H	S4T,S8T,I102V	G251A		T156A,H253Q	R778K		S250N		G52A	A49E,R77Q,S126N,I180V,A328D	A370T,R549S	Not complete (1-1305)	MTB1	K90N,R262K,V264A,A282T			Y85F
CLE03-001	274	acsA(23) aroE(5) guaA(11) mutL(7) nuoD(1) ppsA(12) trpE(7)					H148N		I181V										V471T,N476D,V487L,D547E,V672A,P673S	S66G,F131I,V217A,S411P	M185I	E128G	A397V	V394A	V214T,V216S,V230L,N259G,V260I,V265L,V269I,L285I,R294H,V295L,G334S,G342A,I343A,V362I,E374D,Y375F,A386S,T541A,K548Q,G549N,M670V,A673S	A119T	G21S	D210E		C12R	H200Y				E87G,D154G,T156A			S250N				G363S,A370T	WT	LESB58
CLE03-002	181	acsA(28) aroE(5) guaA(11) mutL(3) nuoD(4) ppsA(12) trpE(3)							I181V,A308T		A284S		M149L			D373E		V72L	V471T,N476D	F131I,W198G,V217A,S411P			G157A,D241A	V394A	V214T,V216S,V230L,G334S,G342A,I343A,V362I,E374D,Y375F,A386S,T541A,K548Q,G549N,M670V,A673S	A249E,Q276R		D210E		C12R	H200Y	S4T,S8T	G251A		D25N,E87G,D154G,T156A						A17V,V181E	A370T	WT	LESB58
CLE03-003	3218	acsA(89) aroE(30) guaA(31) mutL(78) nuoD(48) ppsA(24) trpE(19)						K138R	I102T,I181V,I196V,Q227R,A251S	R118C,V132I,G137A,R184H,F206L,L213V,A219V	E207D			I211V,D231G	A103G,V126E		N248K		L25W,N362D,S397N,V487L,G524A	D51E,S66G,R93H,F131I,Q157E,A180S,V217A,S411P	H179R	T29S,A130T	D66E,S101R,A109T,G157A,R356C	N169D,Q253E,V335I,V394A,F445L,R451K	S191T,V269I,V277I,K511Q,S634N,A677T,T711A	S76T,Q276R		D210E	E56D,A93T,P182T,H191Q	C12R,E29D,T173A,K178Q,H222Y	T152S,Q203H	S4T,S8T	G251A	A21S	R26S,V50I,S84T,T156A,V160I,S221G,P244S,R252H,I261V,V287L			A29T,G30R,S250N	A83V,K93R,A100T,T321A	F2L,G52A,E69D,G132L,G135S,E139G,L141P	A49E,R77Q,T98S,T291A,A322V,A328D,E387G	T144S,A166S,S332A,A370T,T480A	V127L	LESB58	D239G,A282T				K234R
CLE03-004	1527	acsA(17) aroE(10) guaA(129) mutL(5) nuoD(4) ppsA(112) trpE(19)							S54N	C28R,A225V									H4Y,V471T,N476D,V487L,R527S,V672A	S66G,F131I,V217A,A357V,S411P				V228I,Q253E	S191T,A357T	Q276R		D210E,D258E		C12R,R163H	E211Q				T156A		A219T				A328D	A370T	WT	LESB58	R262K,V264A,A282T				K35T
CLE04-001	1248	acsA(18) aroE(11) guaA(57) mutL(5) nuoD(1) ppsA(20) trpE(139)							I181V,I196V	C28R,F206L,R212C,V220L					V126E				A45G,V471T,N476D	S66G,R95H,F131I,V217A,A244V,S411P		E128G	G157A	V335I,F445L,R451K	S191T,K511Q,D666E	G90S,Q276R	A87V	S96A,D210E	H191Q	C12R,V167M,K178Q,N250S	V149L,H200Y	S4T,S8T,R94Q	A75T,G251A		V214M	D658E,R778K		S250N	A3V	G52A	S261P,A328D	A370T	WT	MTB1	R262K,V264A,A282T
CLE04-002	175	acsA(28) aroE(22) guaA(5) mutL(3) nuoD(3) ppsA(14) trpE(19)		ant(2'')-Ia (100.00%)					S54N	G32C	A301S				nt388_391dupACCC				V471T,N476D,V487L,D547E,V672A,P673S	S66G,F131I,V217A,L285F,S411P		E128G	G157A,Q457L	V394A		Q276R		D210E,D258E	H191Q	C12R		S4T,S8T	A75T,G251A		D154G,T156A,K301R,M305L		A219T	S250N				A166S,A370T	Q142X	LESB58	A282T				K35T
CLE04-003	1194	acsA(28) aroE(24) guaA(10) mutL(5) nuoD(1) ppsA(6) trpE(2)						T55A	I181V,L287V	C28R,F206L,G218D					V126E		I963V		L25W,E31D,F240L,R470Q,N476D,V487L	S66G,F131I,V217A,S411P		E128G	G157A	Q253E	V214T,V216S,V230L,N259G,V260I,V265L,V269I,L285I,V295L,G334S,G342A,I343A,V362I,E374D,Y375F,A386S,T541A,K548Q,G549N,M670V,A673S,T711A			D210E,D258E	H191Q	C12R			V84A		T156A,V214M,M305L	S523A	A219T				G360D,V421E	A370T,V594A	WT	LESB58	S24T,R262K,V264A,A282T,A396T				T137N
CLE04-004	254	acsA(6) aroE(5) guaA(58) mutL(11) nuoD(3) ppsA(4) trpE(37)							A16S,I181V,G254E,L287V	C28R,F206L,G218D	A284S								A45G,V471T,N476D	F131I,W198G,V217A,S411P		P150S	A397V	V335I	S191T	A66V		D210E,D258E		C12R,K178Q,N250S	H200Y	S91G			T156A,V214M,P244S,E285K,M305L					G52A	A328D,G360D	A370T	L292P	LESB58	A282T
CLE05-001	198	acsA(11) aroE(5) guaA(11) mutL(11) nuoD(3) ppsA(27) trpE(7)							I181V,I196V	C28R					V126E	I63V			R470Q,N476D,V487L	S66G,F131I,V217A,L285F,S411P			A397V		V214T,V216S,V230L,G334S,G342A,I343A,V362I,E374D,Y375F,A386S,A412T,T541A,K548Q,G549N,M670V,A673S	L205W,A249E,Q276R		D210E		C12R	H200Y	S91G,Q96P,S104P			Q82E,T156A,V214M		A219T	T200I	T155S	F2L,G52A	A328D,G360D	A370T	WT	PAO1	A282T				A73S
CLE05-002	253	acsA(4) aroE(4) guaA(16) mutL(12) nuoD(1) ppsA(6) trpE(3)							I181V,I196D	C28R,V220L					V126E				L25W,V487L	S66G,F131I,Q157E,V217A,S411P		A39V	G157A	V335I,V394A,F445L,A450D	S191T,A261T,V295I,M670L,T711A	Q236R,Q276R		D210E		C12R,K178Q		S4T	A75T		A103T,T156A,V214M,P244S						R77Q,S126N	A370T	WT	PA14	A245G,R262K,V264A				T137N,V141I
CLE05-003	1232	acsA(6) aroE(5) guaA(4) mutL(3) nuoD(4) ppsA(6) trpE(25)							I181V,G254E,L287V	C28R,S154A,F206L,G218D	A301S					D373E		V72L	V471T,N476D	F131I,W198G,V217A,S411P			A397V	V394A	S191T,D526N,A677T,T711A	L216F,Q276R		D210E		C12R,T314A		S4T,S8T	A75T,G251A		T156A,V214M,P244S,M305L		A219T		A123T		Q274R,A328D,V334I	A370T	D43N	F23197
CLE05-004	460	acsA(40) aroE(57) guaA(11) mutL(3) nuoD(4) ppsA(28) trpE(37)							I181V,A308T		E49D								V471T,N476D,V487L	S66G,F131I,V217A,R236L,S411P		E128G	A397V	V394A	V214T,V216S,V230L,N259G,V260I,V265L,V269I,L285I,V295L,G334S,G342A,I343A,V362I,E374D,Y375F,A386S,T541A,K548Q,G549N,M670V,A673S,T711A			D210E	H191Q	C12R		S91G			T156A,V214M,P244S,M305L		A219T					A370T	Not complete (1-1330)	LESB58
CLM01-001	1800	acsA(11) aroE(5) guaA(73) mutL(3) nuoD(4) ppsA(4) trpE(3)							I181V,G254E,L287V	F206L,G218D					T69A,V126E				L25W,V471T,N476D,V487L	S66G,F131I,V217A,S411P			G157A	V394A	V214T,V216S,V230L,G334S,G342A,I343A,V362I,E374D,Y375F,A386S,T541A,K548Q,G549N,M670V,A673S	A249E,Q276R		D210E		C12R,K178Q,N250S,A330V	A170S,H200Y				T156A,V214M,P244S,M305L		R182C,A219T	S250N	S317G	nt395del		A166S,A370T	WT	FRD1					T137N
CLM01-002	671	acsA(5) aroE(5) guaA(57) mutL(13) nuoD(1) ppsA(74) trpE(3)							A80V,I181V,R281H	C28R							S1041E,V1042A		V471T,N476D,V487L,G524A	A55S,S66G,F131I,Q157E,W198G,V217A,S411P		E128G	G157A	A171T,V335I,F445L,R451K	S191T,D453E,T471D,E473Q,T485S,I487V,M670L,T711A	Q276R		D210E		C12R,A147T,K178Q,N250S	H200Y,Q203H	S4T,S8T,I102V	G251A		V214M	R778K	D75G	S250N		G52A	I180V,A328D	V128A,A370T	WT	MTB1	A282T			Q263H	T137N
CLM01-003	1480	acsA(11) aroE(10) guaA(94) mutL(3) nuoD(1) ppsA(12) trpE(26)							A162S,I181V,A308T										V471T,N476D,V487L,V672A	S66G,F131I,V217A,A357V,S411P		A130T	A397V		V214T,V216S,V230L,N259G,V260I,V265L,V269I,L285I,V295L,G334S,G342A,I343A,V362I,E374D,Y375F,A386S,T541A,K548Q,G549N,M670V,A673S	A66V		D210E	A19S	C12R,A330V	H200Y				T156A,M305L			S250N		G52A	R77Q,V181A,S327G,A328D	A370T	WT	LESB58	G260E
CLM01-004	369	acsA(1) aroE(5) guaA(20) mutL(16) nuoD(3) ppsA(4) trpE(7)						T55A	I181V,L287V	C28R,G218D	V299A					I261V			A45G	S66G,F131I,V217A,S411P		E128G	G157A,A397V		V214T,V216S,V230L,N259G,V260I,V265L,V269I,L285I,V295L,G334S,G342A,I343A,V362I,E374D,Y375F,A386S,T541A,K548Q,G549N,M670V,A673S	V110A,Q276R,R285H		D210E		C12R					T156A,V214M		A219T	S92T,S250N			A328D	A370T,E374G	WT	LESB58	R262K,V264A,A282T
CLM02-001	175	acsA(28) aroE(22) guaA(5) mutL(3) nuoD(3) ppsA(14) trpE(19)	blaOXA-2 (100.00%), blaVIM-20 (100.00%)	aph(3')-VI (100.00%), ant(2'')-Ia (100.00%)					S54N	G32C	A301S								V471T,N476D,V487L,D547E,V672A,P673S	S66G,F131I,V217A,L285F,S411P		E128G	G157A,Q457L	V394A		Q276R		D210E,D258E	H191Q	C12R		S4T,S8T	A75T,G251A		D154G,T156A,K301R,M305L		A219T	S250N				A166S,A370T	nt49ins5	LESB58	A282T				K35T
CLM02-013	3306	acsA(28) aroE(20) guaA(94) mutL(5) nuoD(1) ppsA(6) trpE(10)							V63I,I181V,I196V	C28R,V220L							Y597W	nt1273dupG	P424T,V471T,N476D,V487L,V672A	S66G,F131I,S411P		E128G	A397V	V335I,A427V,F445L	S191T,A677T,T711A	V105L,Q276R		D210E	H191Q	C12R,A330V	A170S,H200Y	S91G			T156A,K301R,M305L			R98H		P140A		A166S,A370T	WT	MTB1	R262K,V264A,A282T
CLM02-014	274	acsA(23) aroE(5) guaA(11) mutL(7) nuoD(1) ppsA(12) trpE(7)					H148N		I181V										V471T,N476D,V487L,D547E,V672A,P673S	S66G,F131I,V217A,S411P	M185I	E128G	A397V	V394A	V214T,V216S,V230L,N259G,V260I,V265L,V269I,L285I,R294H,V295L,G334S,G342A,I343A,V362I,E374D,Y375F,A386S,T541A,K548Q,G549N,M670V,A673S	A119T	G21S	D210E		C12R	H200Y				E87G,D154G,T156A			S250N				G363S,A370T	WT	LESB58
CLM02-016	1226	acsA(11) aroE(66) guaA(11) mutL(3) nuoD(29) ppsA(4) trpE(9)							I181V,I196V,L287V	C28R,S154A,F206L,R212C	A301S							D284E	A45G,P275S,D485G	S411P		E128G,A130T			S191T	D294E		D258E		C12R,Q154E,N250S	H200Y,R201C	S4T,S8T,I102V	G251A		T156A							A370T	WT	LESB58	G260E
CLM03-001	508	acsA(15) aroE(5) guaA(11) mutL(3) nuoD(2) ppsA(4) trpE(3)							S54N,L287V	C28R,S154A,F206L,R212C									V471T,N476D,V487L,V672A	S66G,F131I,V217A,A357V,S411P			A397V,P472S	V394A	S191T,A357T,A677T,T711A,A747S	Q276R,P307R		D210E	A19S,A25S	C12R,K178Q		S4T,S8T	G251A		A71V,T156A,V214M,P244S,E285K,M305L			S250N				G363S,A370T	WT	LESB58	P132L,L338V				I251V
CLM03-002	1249	acsA(23) aroE(13) guaA(109) mutL(5) nuoD(1) ppsA(1) trpE(47)				aph(6)-Id (100.00%), aph(3'')-Ib (99.88%)		I244L	I181V,I196V,L287V,A296S	C28R,G141E,F206L,R212C,G218D			I58V	R28C	V126E		I186V,S1041E,V1042A		V471T,N476D,V487L,V659M	S66G,F131I,V217A,S411P		A130T	G157A,E358D	L59V,A171T,V335I,V394A,F445L,R451K	V214T,V216S,V230L,N259G,V260I,V265L,V269I,L285I,V295L,G334S,G342A,I343A,V362I,E374D,Y375F,A386S,T541A,K548Q,G549N,M670V,A673S,A677T,T711A	Q276R		S19I,D210E	T216I	C12R,E327D	A179T		A75T		T156A,H253Q			S250N		F2L,G52A,E69D	R77Q,S126N,A328E,S372G	A313V,A370T,R549S,E663K	WT	PA14
CLM03-007	3154	acsA(40) aroE(5) guaA(17) mutL(2) nuoD(4) ppsA(4) trpE(7)							S54N,I181V,L287V	C28R,V220L	A301S			D231N					V471T,N476D,V487L,D547E	A55D,S66G,S411P		A130T	G157A	V394I	S191T,D453E,T471D,E473Q	Q276R		D210E	A19S	C12R,A147V,K178Q	H200Y				E87G,D154G,T156A		P157A,D197E			F2L,G52A,R217C	A49E,R77Q,S126N,I180V,A328D	A370T	WT	LESB58	A156S,A282T
CLM03-008	175	acsA(28) aroE(22) guaA(5) mutL(3) nuoD(3) ppsA(14) trpE(19)		ant(2'')-Ia (100.00%)					S54N	G32C	A301S				nt388_391dupACCC				V471T,N476D,V487L,D547E,V672A,P673S	S66G,F131I,V217A,L285F,S411P		E128G	G157A,Q457L	V394A		Q276R		D210E,D258E	H191Q	C12R		S4T,S8T	A75T,G251A		D154G,T156A,K301R,M305L		A219T	S250N				A166S,A370T	Q142X	LESB58	A282T				K35T
CVA01-001	505	acsA(6) aroE(20) guaA(1) mutL(11) nuoD(4) ppsA(4) trpE(2)					Q629L	T55A	S54N,I181V,H206Y,L287V	C28R,F79C,F206L,G218D										S411P		E128G	G157A	T72S,V394A	S191T	A66V		D210E		C12R					E87G,D154G,T156A		A219T				A328D	G23D,D311E,A370T	WT	LESB58	G260E				S281N
CVA01-002	244	acsA(17) aroE(5) guaA(12) mutL(3) nuoD(14) ppsA(4) trpE(7)							I181V,L287V										V471T,N476D,V487L,V672A	S66G,F131I,V217A,S411P,R492L		E128G	A397V,P472S	Q253E,F445L,R451K	M670I,A677T,T711A					C12R,K178Q	A179T		R216C				A219T	S250N				A370T	WT	PAO1	R262K,V264A,A282T
CVA01-005	-	acsA(5) aroE(5,152) guaA(25) mutL(5) nuoD(1) ppsA(20) trpE(157?)							I181V,L287V										V487L	S66G,V217A,S411P		E128G		F445L,R451K						C12R,K178Q												A370T	WT	MTB1	R262K,V264A,A282T
CVA01-007	319	acsA(5) aroE(4) guaA(3) mutL(3) nuoD(1) ppsA(11) trpE(8)						A212E,I244L	I181V,I196V,R281H	C28R					V126E		G957D,S1041E,V1042A		V471T,N476D	S66G,T70S,F131I		E128G,A130T	G157A,R356C	V335I,F445L	V19A,V214T,V216S,V230L,V269I,V277I,L285I,V295L,G334S,G342A,I343A,V362I,E374D,Y375F,A386S,T541A,K548Q,G549N,M670V,A673S,A677T	S76T,Q276R		D210E		C12R,K178Q,N250S	H200Y,Q203H	S4T	A75T,G251A		V50A,T156A,V214M,P244S,M305L	R778K		V9A	A3V	F2L,G52A,R65L	A49E,R77Q,S126N,I180V,V254L,A328D	A370T	V127L	PA14	R262K,V264A,A282T
CVA02-001	175	acsA(28) aroE(22) guaA(5) mutL(3) nuoD(3) ppsA(14) trpE(19)	blaOXA-210 (100.00%), blaVIM-20 (100.00%)	aph(3')-VI (100.00%), aac(6')-Ib3 (99.28%), ant(2'')-Ia (100.00%)		aadA13 (100.00%)			S54N	G32C	A301S								V471T,N476D,V487L,D547E,V672A,P673S	S66G,F131I,V217A,L285F,S411P		E128G	G157A,Q457L	V394A	D453E,T471D,E473Q	Q276R		D210E,D258E	H191Q	C12R		S4T,S8T	A75T,G251A		D154G,T156A,K301R,M305L		A219T	S250N				A166S,A370T	nt49ins5	LESB58	A282T				K35T
CVA02-002	244	acsA(17) aroE(5) guaA(12) mutL(3) nuoD(14) ppsA(4) trpE(7)							I181V,L287V										V471T,N476D,V487L,V672A	S66G,F131I,V217A,S411P,R492L		E128G	R119C,A397V,P472S	Q253E,F445L,R451K	M670I,A677T,T711A					C12R,K178Q	A179T						A219T	S250N				A370T	WT	PAO1	A282T
CVA02-003	-	acsA(39) aroE(3) guaA(~111) mutL(3) nuoD(4) ppsA(15) trpE(9)							S54N,I181V,L287V					D231N						S66G,F131I,V217A,S411P		E128G		T72S,V394A	S191T,D453E,T471D,E473Q	Q276R		D210E	A19S	C12R,I36T,Q154E,K178Q,N250S	H200Y	S4T,S8T,I102V	G251A		T156A		A219T			G52A	R104C	T274S,A370T	WT	LESB58	A282T
CVA02-004	313	acsA(47) aroE(8) guaA(7) mutL(6) nuoD(8) ppsA(11) trpE(40)						R62S	I181V,I196V	C28R,V220L					V126E			D448N	V471T,N476D,V487L	S66G,F131I,V217A,S411P		E128G,A129V	G157A	V335I,V394A,F445L	S191T,A261T,A677T,T711A	S2N		D210E		C12R,K178Q,N250S	H200Y,Q203H	I102V	T5S,A75T	P51S	T156A,V214M,P244S,M305L	D658E,R778K		S250N		F2L,G52A	R77Q,S261P,A328D	A370T	WT	MTB1	R262K,V264A,A282T
CVA03-001	207	acsA(47) aroE(4) guaA(5) mutL(33) nuoD(1) ppsA(6) trpE(40)						R62S	I181V,I196V	C28R,V220L					V126E			D448N	V471T,N476D,V487L	S66G,F131I,S411P		E128G,A129V	G157A	V335I,V394A,F445L	S191T,A261T,A677T,T711A	S2N		D210E		C12R,K178Q,N250S	H200Y,Q203H	I102V	T5S,A75T	P51S	T156A,V214M,P244S,M305L	D658E,R778K				F2L,G52A	R77Q,S261P,A328D	A370T,K590T,D608G	WT	MTB1	R262K,V264A,A282T			Y85F
CVA03-002	1146	acsA(5) aroE(11) guaA(57) mutL(33) nuoD(1) ppsA(6) trpE(3)							A80_L81insLAA,I181V,I196V,L287V,A308T	C28R,F206L,R212C,G218D					V126E	A206S,N269S	I186V		V146I,R288H,V471T,N476D,V487L	S66G,F131I,V217A,S411P	S149P	E128G	G157A	K78R,Q253E,V394A	S191T,A261T	V105L,Q276R		D210E		C12R,K178Q,N250S	H200Y,Q203H	S4T,S8T	L95M,G251A		Q64H,T156A,V214M,K301R,M305L	R778K		S250N	A3V	G52A	R77Q,S126N,I180V,A328D	A370T	WT	MTB1	R262K,V264A,A282T				Q265H
CVA03-003	532	acsA(5) aroE(4) guaA(5) mutL(5) nuoD(5) ppsA(20) trpE(4)							I181V,I196V,L287V,A308T	C28R,V220L									V471T,N476D,V487L	S66G,F131I,Q157E,W198G,V217A,S411P		A130T	G157A	R104H,V335I,F445L	V214T,V216S,V230L,V269I,G334S,G342A,I343A,V362I,T711A	Q276R	A87V	S96A,D210E	H191Q	C12R,K178Q,N250S	H200Y,Q203H	S4T,S8T	A75T,G251A		T156A,V214M,M305I	R778K		S250N		G52A	R77Q,I180V,S261P,A328D	A370T	WT	PA14
CVA03-004	16	acsA(28) aroE(5) guaA(12) mutL(11) nuoD(27) ppsA(1) trpE(44)							S54N,I181V,L287V						V126E				A45G,V487L,D547E	A55D,S66G,F131I,V217A,S411P		A39V	A397V	V335I	S191T,A412G,D453E,G455D,T471D,E473Q,K548N			D210E		C12R,K178Q,N250S	H200Y				E87G,D154G,T156A	S523A	I67T	S250N			A328D	G23D,D311G,A370T	nt774del2	LESB58					K35T
EXT01-002	198	acsA(11) aroE(5) guaA(11) mutL(11) nuoD(3) ppsA(27) trpE(7)							I181V,I196V	C28R					V126E	I63V			R470Q,N476D,V487L	S66G,F131I,V217A,L285F,S411P			A397V		V214T,V216S,V230L,G334S,G342A,I343A,V362I,E374D,Y375F,A386S,T541A,K548Q,G549N,M670V,A673S	L205W,A249E,Q276R		D210E		C12R	H200Y	S91G,Q96P,S104P			Q82E,T156A,V214M		A219T	T200I	T155S	F2L,G52A	A328D,G360D	A370T	WT	PAO1	A282T				A73S
EXT01-003	274	acsA(23) aroE(5) guaA(11) mutL(7) nuoD(1) ppsA(12) trpE(7)					H148N		I181V										V487L,D547E,V672A,P673S	S66G,F131I,V217A,S411P	M185I	E128G	A397V	V394A	V214T,V216S,V230L,N259G,V260I,V265L,V269I,L285I,R294H,V295L,G334S,G342A,I343A,V362I,E374D,Y375F,A386S	A119T	G21S	D210E		C12R	H200Y				E87G,D154G,T156A			S250N				G363S,A370T	WT	LESB58
EXT01-004	2475	acsA(22) aroE(6) guaA(1) mutL(3) nuoD(1) ppsA(76) trpE(1)						I244L	I181V,L287V	C28R,F206L,R212C,G218D									V487L		S149P	E128G		V394A	S191T,A261T			D210E,D258E		C12R,K178Q	A179T				T156A,V214M,P244S			S250N			Q274R,A328D	A370T	T159I	F23197	G260E
EXT01-007	244	acsA(17) aroE(5) guaA(12) mutL(3) nuoD(14) ppsA(4) trpE(7)							I181V,L287V										V471T,N476D,V487L,V672A	S66G,F131I,V217A,S411P,R492L		E128G	R119C,A397V,P472S	Q253E,F445L,R451K	M670I,A677T,T711A					C12R,K178Q	A179T						A219T	S250N				A370T	WT	PAO1	A282T
GAL01-002	235	acsA(38) aroE(11) guaA(3) mutL(13) nuoD(1) ppsA(2) trpE(4)				aph(6)-Id (100.00%), aph(3'')-Ib (99.88%), aadA6 (100.00%), sul1 (100.00%)		V10I	I181V,A188V,I196V,L287V,A308T	E183A					V126E		G957D,S1041E,V1042A		V471T,N476D,V487L	S66G,F131I,W198G,V217A,A244V,S411P		E128G	G157A	V335I,F445L	A99V,S191T,R389Q	S2N,L244M,Q276R		D210E		C12R,N250S	H200Y,Q203H	S4T,S8T	A75T,G251A		T156A,V214M,P244S,M305L	R778K	A208V	A287S		G52A	R77Q,S126N,I180V,A328D	S20N,T235I,A370T	deleted	deleted	R262K,V264A,A282T,K388N			Y85F
GAL01-010	2651	acsA(6) aroE(5) guaA(1) mutL(11) nuoD(2) ppsA(15) trpE(7)							I181V,I196V,L287V			A362T			V126E,nt166_167dupGA				A45G,V471T,N476D	F131I,W198G,V217A,S411P		E128G	A397V	V394A	N171S,S191T,D453E			D210E,D258E		C12R	Q176H,H200Y,Q203H	S91G,Q96P,S104P			E87G,T156A		A219T	S250N		S156G	Q274R	A370T	WT	LESB58	R262K,V264A,A282T				K35T
GAL01-013	348	acsA(22) aroE(20) guaA(11) mutL(3) nuoD(3) ppsA(3) trpE(7)				aadA6 (100.00%), sul1 (100.00%)		T55A	I181V	F206L,G218D		A362T								S66G,F131I,V217A,S411P			A397V	V394A	S191T,K511Q,A677T,H708Y	Q276R				C12R	D47Y,H200Y	S91G,Q96P,S104P	S4R		T156A,V214M,P244S,M305L		A219T	H205N	A38V		A328D	G23D,D311E,A370T	WT	F23197	G260E
GAL01-014	794	acsA(17) aroE(22) guaA(5) mutL(11) nuoD(3) ppsA(86) trpE(19)					A581V		S54N,I181V	C28R	A301S									S66G,S411P				Q253E,F445L,R451K	V230L,N259G,V260I,V265L,V269I,L285I,V295L,G334S	Q276R		D210E,D258E		C12R					R3H,A31T,V214M,P244S					G52A	R77Q,S126N,A328D	A370T	nt1134ins2	LESB58				S153R
GAL02-001	175	acsA(28) aroE(22) guaA(5) mutL(3) nuoD(3) ppsA(14) trpE(19)		ant(2'')-Ia (100.00%)		aadA13 (100.00%)			S54N	G32C	A301S								V471T,N476D,V487L,D547E,V672A,P673S	S66G,F131I,V217A,L285F,S411P		E128G	G157A,Q457L	V394A		Q276R		D210E,D258E	H191Q	C12R		S4T,S8T	A75T,G251A		D154G,T156A,K301R,M305L		A219T	S250N				A166S,A370T	K95X	LESB58	A282T				K35T
GAL02-010	-	acsA(6) aroE(5) guaA(6) mutL(7) nuoD(4) ppsA(~177) trpE(7)							I181V						V126E,V132A				N225H,R470Q,N476D,V487L	S66G,F131I,V217A,S411P		E128G	E358D	V335I,V394I,F445L,R451K	S191T,A677T,T711A	Q276R		A62S,D210E,D258E	A138S	C12R					T156A,V214M,P244S,M305L		A219T				A328D	A228V,A370T	WT	LESB58	D239G,A282T				P81T
GAL02-011	446	acsA(18) aroE(4) guaA(5) mutL(3) nuoD(1) ppsA(17) trpE(13)						R62S	A161V,I181V,I196V,L287V,A308T	C28R,G52S,F206L,R212C					G101E,V126E				A44_A45del,S222R,V471T,N476D	S66G,T70S,R95H,F131I,V217A		A130T	G157A	V335I,V394A,F445L,A450D	P22T,S191T,A261T,D453E,T471D,E473Q			S96A,D210E	H191Q	C12R,Q154E,N250S	H200Y	S4T,S8T	G251A		T156A,P322S	R778K	A208V	S250N		G52A	R77Q,S126N,I180V,A328D	A370T,K590T,D608G	WT	PA14	R262K,V264A,A282T
GAL02-012	3235	acsA(18) aroE(4) guaA(57) mutL(18) nuoD(13) ppsA(6) trpE(47)							I181V,I196V,L287V,A308T	C28R,F206L,R212C,G218D					V126E				V471T,N476D,V487L,P569L	S66G,F131I,W198G,V217A,A244V,S411P		E128G		V335I,F445L	A99V,S191T,A677T,T711A	S2N,L244M,Q276R		D210E		C12R,K178Q,N250S	H200Y,Q203H		A75T	P51S	T156A,H253Q	R778K	A208V	S250N		G52A	A328D	A370T,N698S	WT	MTB1	R262K,V264A,A282T
GAL03-001	395	acsA(6) aroE(5) guaA(1) mutL(1) nuoD(1) ppsA(12) trpE(1)																																									WT	LESB58
GAL03-003	175	acsA(28) aroE(22) guaA(5) mutL(3) nuoD(3) ppsA(14) trpE(19)		ant(2'')-Ia (100.00%)					S54N	G32C	A301S								V471T,N476D,V487L,D547E,V672A,P673S	S66G,F131I,V217A,L285F,S411P		E128G	G157A,Q457L	V394A		Q276R		D210E,D258E	H191Q	C12R		S4T,S8T	A75T,G251A		D154G,T156A,K301R,M305L		A219T,nt368_387del	S250N				A166S,A370T	WT	LESB58	A282T				K35T
GAL03-004	-	acsA(5) aroE(8) guaA(~5) mutL(3) nuoD(1) ppsA(1) trpE(247)																																									WT	PA14
GAL03-005	1197	acsA(5) aroE(8) guaA(119) mutL(6) nuoD(12) ppsA(6) trpE(3)																																									WT	PA14
GAL04-001	17	acsA(11) aroE(5) guaA(1) mutL(7) nuoD(9) ppsA(4) trpE(7)																																									WT	LESB58
GAL04-003	1239	acsA(16) aroE(5) guaA(1) mutL(3) nuoD(4) ppsA(15) trpE(7)																																									WT	LESB58
GAL04-004	3436	acsA(43) aroE(153) guaA(194) mutL(78) nuoD(48) ppsA(24) trpE(96)																																									WT	F23197
GAL04-006	-	acsA(32) aroE(444?) guaA(139) mutL(27) nuoD(2) ppsA(18) trpE(26)					nt2396_2397insCCGTGTGA		I196D,A308T	C28R	A186T	P276S			V126E				A45G,V471T,N476D,V487L	S66G,F131I,S411P			G157A	N169D,S172G,V335I,F445L	A99V,S191T,T304A,D453E,T471D,E473Q,F480_V482insSA,T485S,I487V,P497V,P500D,V539A,nt1511_1514del,nt1506del	Q276R		D210E	H191Q	C12R,N250S	H200Y,Q203H	S4T	G251A		V50A,T156A,V214M,P244S,M305L	R778K	A216T			G52A	A328D	A370T	WT	MTB1	A282T			G370S
GAL05-002	110	acsA(15) aroE(5) guaA(1) mutL(3) nuoD(2) ppsA(12) trpE(7)																																									WT	LESB58
GAL05-004	1480	acsA(11) aroE(10) guaA(94) mutL(3) nuoD(1) ppsA(12) trpE(26)																																									WT	LESB58
GAL05-005	2123	acsA(6) aroE(5) guaA(36) mutL(3) nuoD(3) ppsA(15) trpE(2)																																									WT	LESB58
GAL05-009	313	acsA(47) aroE(8) guaA(7) mutL(6) nuoD(8) ppsA(11) trpE(40)																																									WT	MTB1
GAL06-001	274	acsA(23) aroE(5) guaA(11) mutL(7) nuoD(1) ppsA(12) trpE(7)					H148N		I181V										V487L,D547E,V672A,P673S	S66G,F131I,S411P	M185I	E128G	A397V		N259G,V260I,V265L,V269I	A119T	G21S	D210E		C12R					E87G,D154G,T156A			S250N				G363S,A370T	WT	LESB58
GAL06-002	272	acsA(17) aroE(5) guaA(11) mutL(3) nuoD(3) ppsA(4) trpE(2)						T55A	S54N	C28R,S154A,F206L,R212C									V471T,N476D,V487L	S66G		E128G	A397V	F445L,R451K	S191T,S555N	A66V		D210E,D258E		C12R,A336S					T156A,K301R,M305L						G360D	A370T	W415X	LESB58	A282T
GAL06-003	1207	acsA(11) aroE(150) guaA(11) mutL(7) nuoD(27) ppsA(6) trpE(7)																																									WT	LESB58
GAL06-004	175	acsA(28) aroE(22) guaA(5) mutL(3) nuoD(3) ppsA(14) trpE(19)		ant(2'')-Ia (100.00%)					S54N	G32C	A301S								V471T,N476D,V487L,D547E,V672A,P673S	S66G,F131I,V217A,L285F,S411P		E128G	G157A,Q457L	V394A		Q276R		D210E,D258E	H191Q	C12R		S4T,S8T	A75T,G251A		D154G,T156A,K301R,M305L		A219T	S250N				A166S,A370T	G316D	LESB58	A282T				K35T
GAL07-001	2460	acsA(6) aroE(5) guaA(36) mutL(3) nuoD(3) ppsA(6) trpE(1)																																									WT	LESB58
GAL07-002	480	acsA(11) aroE(5) guaA(11) mutL(3) nuoD(1) ppsA(6) trpE(27)																																									WT	LESB58
GAL07-003	298	acsA(18) aroE(4) guaA(13) mutL(3) nuoD(1) ppsA(17) trpE(13)																																									WT	PA14
GAL07-004	27	acsA(6) aroE(5) guaA(6) mutL(7) nuoD(4) ppsA(6) trpE(7)																																									WT	LESB58
ICA01-001	235	acsA(38) aroE(11) guaA(3) mutL(13) nuoD(1) ppsA(2) trpE(4)						V10I	I181V,A188V,I196V,L287V,A308T	E183A					V126E		G957D,S1041E,V1042A		V471T,N476D,V487L	F131I,W198G,V217A,A244V,S411P		E128G	G157A	V335I,F445L	A99V,S191T	Q276R		D210E		C12R	H200Y,Q203H	S4T,S8T	A75T		T156A,V214M,P244S,M305L	R778K					R77Q,S126N,I180V,A328D	S20N,T235I	WT	PA14	R262K,V264A,A282T,K388N			Y85F
ICA01-002	357	acsA(2) aroE(4) guaA(5) mutL(3) nuoD(1) ppsA(6) trpE(11)																																									WT	MTB1
ICA01-003	676	acsA(28) aroE(5) guaA(11) mutL(77) nuoD(3) ppsA(4) trpE(92)																																									Not complete (1-1330)	LESB58
ICA01-004	4231	acsA(17) aroE(5) guaA(91) mutL(3) nuoD(4) ppsA(15) trpE(19)																																									WT	PA14
LRJ01-001	244	acsA(17) aroE(5) guaA(12) mutL(3) nuoD(14) ppsA(4) trpE(7)																																									WT	PAO1
LRJ01-002	175	acsA(28) aroE(22) guaA(5) mutL(3) nuoD(3) ppsA(14) trpE(19)		ant(2'')-Ia (100.00%)		sul1 (100.00%)				G32C	A301S								V487L,D547E,V672A,P673S	S66G,S411P		E128G	G157A,Q457L	V394A		Q276R		D210E,D258E	H191Q	C12R		S4T	A75T,G251A		D154G,K301R,M305L		A219T					A166S	WT	LESB58	A282T				K35T
LRJ01-004	233	acsA(16) aroE(5) guaA(30) mutL(11) nuoD(4) ppsA(31) trpE(41)							I181V,I196V,L287V	C28R,A225V			L163I				N211S		V471T,N476D,V487L	S66G,F131I,V217A,D296E,H391R,S411P		E128G		Q253E,F445L	S191T,T485S,I487V,A677T		Q158L	D210E		C12R		S91G			E87G,T156A,V214M,H253Q		A219T	S250N				A370T	Not complete (1-1330)	LESB58	S24T,A282T				K35T
LRJ01-005	2548	acsA(118) aroE(106) guaA(85) mutL(86) nuoD(60) ppsA(54) trpE(72)																																									WT	F23197
LRJ02-001	381	acsA(11) aroE(20) guaA(1) mutL(65) nuoD(4) ppsA(4) trpE(10)				aadA1 (100.00%), sul1 (100.00%)																																					WT	FRD1
LRJ02-002	1009	acsA(39) aroE(4) guaA(1) mutL(11) nuoD(4) ppsA(12) trpE(2)																																									WT	LESB58
LRJ02-003	-	acsA(38) aroE(444?) guaA(5) mutL(67) nuoD(2) ppsA(40) trpE(13)							I181V,I196V	C28R					V126E					S66G,F131I,V217A,L287V,S411P,A474S		E128G	G157A,R356C	V335I,F445L	V214T,V216S,V230L,V269I,V277I,L285I,V295L,G334S,G342A,I343A,V362I,E374D,Y375F,A386S,T541A,K548Q,G549N,M670V,A673S,A677T	Q276R	D109N	D210E	H191Q	C12R,K178Q,N250S	H200Y	S4T,S8T	G251A		T156A,V214M,P244S,M305L	R778K		G137D,S250N		F2L,G52A	A328D	A370T	WT	MTB1
LRJ02-004	1020	acsA(5) aroE(54) guaA(26) mutL(31) nuoD(1) ppsA(33) trpE(40)																																									WT	PA14
MAD01-001	369	acsA(1) aroE(5) guaA(20) mutL(16) nuoD(3) ppsA(4) trpE(7)																																									WT	LESB58
MAD01-002	235	acsA(38) aroE(11) guaA(3) mutL(13) nuoD(1) ppsA(2) trpE(4)	blaGES-1 (100.00%)	aac(6')-Ib3 (99.46%)		aph(3')-XV (100.00%), aadA6 (100.00%), sul1 (100.00%)		V10I	I181V,A188V,I196V,L287V,A308T	E183A					V126E		G957D,S1041E,V1042A		V471T,N476D,V487L	S66G,F131I,W198G,V217A,A244V,S411P		E128G	G157A	V335I,F445L	A99V,S191T,R389Q	S2N,L244M,Q276R		D210E		C12R,N250S	H200Y,Q203H	S4T,S8T	A75T,G251A		T156A,V214M,P244S,M305L	R778K	A208V	A287S		G52A	R77Q,S126N,I180V,A328D	S20N,T235I,A370T	deleted	deleted	R262K,V264A,A282T,K388N			Y85F
MAD01-003	381	acsA(11) aroE(20) guaA(1) mutL(65) nuoD(4) ppsA(4) trpE(10)																																									WT	FRD1
MAD01-008	27	acsA(6) aroE(5) guaA(6) mutL(7) nuoD(4) ppsA(6) trpE(7)	blaTEM-2 (99.88%)	aac(3)-IIa (100.00%)		aph(6)-Id (100.00%)			I181V						V126E,V132A				N225H,R470Q,N476D,V487L	S66G,F131I,V217A,S411P		E128G	E358D	V335I,V394I,F445L,R451K	S191T,A677T,T711A	Q276R		A62S,D210E,D258E	A138S	C12R					T156A,V214M,P244S,M305L		A219T				A328D	A228V,A370T	nt1241del1	LESB58	D239G,A282T				P81T
MAD02-005	4304	acsA(5) aroE(384) guaA(65) mutL(6) nuoD(12) ppsA(6) trpE(26)																																									WT	MTB1
MAD02-007	175	acsA(28) aroE(22) guaA(5) mutL(3) nuoD(3) ppsA(14) trpE(19)		ant(2'')-Ia (100.00%), aac(6')-Ib3 (99.28%)					S54N	G32C	A301S					V129M			V471T,N476D,V487L,D547E,V672A,P673S	S66G,F131I,V217A,L285F,S411P		E128G	G157A,Q457L	V394A		Q276R		D210E,D258E	H191Q	C12R		S4T,S8T	A75T,G251A		D154G,T156A,K301R,M305L		A219T	S250N				A166S,A370T	nt49ins5	LESB58					K35T
MAD02-008	277	acsA(39) aroE(5) guaA(9) mutL(11) nuoD(27) ppsA(5) trpE(2)																																									WT	F23197
MAD02-009	309	acsA(13) aroE(8) guaA(9) mutL(3) nuoD(1) ppsA(17) trpE(15)																																									deleted	deleted
MAD03-002	175	acsA(28) aroE(22) guaA(5) mutL(3) nuoD(3) ppsA(14) trpE(19)		ant(2'')-Ia (100.00%)					S54N	G32C	A301S								V471T,N476D,V487L,D547E	S66G,F131I,V217A,L285F,S411P			Q457L	V394A				D258E	H191Q	C12R			A75T,G251A		D154G,T156A,K301R,M305L		A219T	S250N					WT	LESB58					K35T
MAD03-003	258	acsA(40) aroE(5) guaA(11) mutL(5) nuoD(2) ppsA(38) trpE(37)																																									WT	LESB58
MAD03-004	277	acsA(39) aroE(5) guaA(9) mutL(11) nuoD(27) ppsA(5) trpE(2)																																									WT	F23197
MAD03-005	-	acsA(15) aroE(5) guaA(~1) mutL(1) nuoD(1) ppsA(12) trpE(1)							S54N	E183A					A103V,V126E				V466A	S66G,F131I,V217A,L285F,S411P			G157A,A397V	V335I,F445L	V214T,V216S,V230L,N259G,V260I,V265L,V269I,V295L,G334S,G342A,I343A,V362I,E374D,Y375F,A386S,T541A,K548Q,G549N,M670V,A673S,T711A	V137A		D210E		C12R					T156A,V214M,P244S,E285K,M305L			S250N			E272D,Q274R	A370T	WT	LESB58	A282T,I389V				I251V
MAD04-003	235	acsA(38) aroE(11) guaA(3) mutL(13) nuoD(1) ppsA(2) trpE(4)	blaGES-5 (100.00%)	aac(6')-Ib3 (99.46%)		aph(3')-XV (100.00%), sul1 (100.00%)		V10I	I181V,A188V,I196V,L287V,A308T	E183A					V126E		G957D,S1041E,V1042A		V471T,N476D,V487L	S66G,F131I,W198G,V217A,A244V,S411P		E128G	G157A	V335I,F445L	A99V,S191T,R389Q	S2N,L244M,Q276R		D210E		C12R,N250S	H200Y,Q203H	S4T,S8T	A75T,G251A		T156A,V214M,P244S,M305L	R778K	A208V	A287S		G52A	R77Q,S126N,I180V,A328D	S20N,T235I,A370T	Not complete (4-1332)	PA14	R262K,V264A,A282T,K388N			Y85F
MAD04-004	381	acsA(11) aroE(20) guaA(1) mutL(65) nuoD(4) ppsA(4) trpE(10)																																									WT	FRD1
MAD04-005	709	acsA(40) aroE(6) guaA(19) mutL(11) nuoD(4) ppsA(15) trpE(9)																																									WT	F23197
MAD04-006	698	acsA(15) aroE(2) guaA(11) mutL(3) nuoD(3) ppsA(4) trpE(3)							S54N	C28R,F206L	A301S								L25W,V471T,N476D,V487L	S66G,F131I,V217A,Y332C,S411P		E128G	A397V	V394A	V214T,V216S,V230L,N259G,V260I,V265L,V269I,L285I,V295L,G334S,G342A,I343A,V362I,E374D,Y375F,A386S,T541A,K548Q,G549N,V574L,M670V,A673S			D210E	H191Q	C12R,K178Q,N250S		S91G			E87G,D154G,T156A		A219T	S250N			Q274R,A328D	A370T	D43N	F23197	A156S,A282T
MAD05-001	3755	acsA(16) aroE(5) guaA(6) mutL(11) nuoD(4) ppsA(6) trpE(7)																																									WT	FRD1
MAD05-002	-	acsA(28) aroE(20) guaA(~94) mutL(3) nuoD(1) ppsA(4) trpE(10)																																									deleted	deleted
MAD05-003	2498	acsA(28) aroE(5) guaA(11) mutL(18) nuoD(4) ppsA(13) trpE(10)							I181V	C28R									P477A,V487L	S66G,F131I,V217A,L285F,S411P		E128G	A397V	I154V,T256I,V335I,F445L	V214T,V216S,V230L,N259G,V260I,V265L,V269I,L285I,V295L,G334S,G342A,I343A,V362I,E374D,Y375F,A386S,T541A,K548Q,G549N,M670V,A673S	A249E,Q276R		D210E		C12R					D154G,T156A	R778K	V143M,A219T			G52A,G135D	E65K,R69H	A370T	WT	LESB58					S281N
MAD05-004	4419	acsA(11) aroE(4) guaA(11) mutL(3) nuoD(1) ppsA(63) trpE(23)																																									L432Q	LESB58
MAD06-001	2431	acsA(9) aroE(12) guaA(5) mutL(5) nuoD(1) ppsA(6) trpE(47)																																									WT	LESB58
MAD06-002	11	acsA(28) aroE(5) guaA(11) mutL(7) nuoD(3) ppsA(13) trpE(7)																																									WT	LESB58
MAD06-005	560	acsA(5) aroE(5) guaA(57) mutL(13) nuoD(1) ppsA(40) trpE(3)							A80V,I181V,R281H	C28R							S1041E,V1042A		V471T,N476D,V487L,G524A	A55S,S66G,F131I,Q157E,W198G,V217A,S411P		E128G	G157A	A171T,V335I,F445L,R451K	S191T,M670L,T711A	Q276R		D210E		C12R,A147T,K178Q,N250S	H200Y,Q203H	S4T,S8T,I102V	G251A		V214M	R778K	D75G	S250N		G52A	I180V,A328D	V128A,A370T	E228X	MTB1	A282T			Q263H	T137N
MAD06-006	709	acsA(40) aroE(6) guaA(19) mutL(11) nuoD(4) ppsA(15) trpE(9)																																									WT	F23197
MAD07-001	244	acsA(17) aroE(5) guaA(12) mutL(3) nuoD(14) ppsA(4) trpE(7)							I181V,L287V										V471T,N476D,V487L,V672A	S66G,F131I,V217A,S411P,R492L		E128G	R119C,A397V,P472S	Q253E,F445L,R451K	M670I,A677T,T711A					C12R,K178Q	A179T						A219T	S250N				A370T	WT	PAO1	A282T
MAD07-002	369	acsA(1) aroE(5) guaA(20) mutL(16) nuoD(3) ppsA(4) trpE(7)																																									WT	LESB58
MAD07-004	235	acsA(38) aroE(11) guaA(3) mutL(13) nuoD(1) ppsA(2) trpE(4)	blaGES-5 (100.00%)	aac(6')-Ib3 (99.46%)		aph(3')-XV (100.00%), sul1 (100.00%)		V10I	I181V,A188V,I196V,L287V,A308T	E183A					V126E		G957D,S1041E,V1042A		V471T,N476D,V487L	S66G,F131I,W198G,V217A,A244V,S411P		E128G	G157A	V335I,F445L	A99V,S191T,R389Q	S2N,L244M,Q276R		D210E		C12R,N250S	H200Y,Q203H	S4T,S8T	A75T,G251A		T156A,V214M,P244S,M305L	R778K	A208V	A287S		G52A	R77Q,S126N,I180V,A328D	S20N,T235I,A370T	Not complete (4-1332)	PA14	R262K,V264A,A282T,K388N			Y85F
MAD07-005	233	acsA(16) aroE(5) guaA(30) mutL(11) nuoD(4) ppsA(31) trpE(41)																																									Not complete (1-1330)	LESB58
MUR01-001	369	acsA(1) aroE(5) guaA(20) mutL(16) nuoD(3) ppsA(4) trpE(7)																																									WT	LESB58
MUR01-002	244	acsA(17) aroE(5) guaA(12) mutL(3) nuoD(14) ppsA(4) trpE(7)																																									WT	PAO1
MUR01-003	170	acsA(36) aroE(5) guaA(29) mutL(7) nuoD(4) ppsA(10) trpE(7)								C28R									V471T,N476D,V487L,D547E	S66G,F131I,V217A,L285F,S411P				V394A	V214T,V216S,V230L,N259G,V260I,V265L,V269I,L285I,V295L,G334S,G342A,I343A,V362I,E374D,Y375F,A386S,T541A,K548Q,G549N,M670V,A673S	Q276R		D210E,D258E		C12R,K178Q					Q64H,T156A,V214M,K301R,M305L		A219T	S250N				A370T	WT	LESB58					K35T,I251V
MUR01-004	532	acsA(5) aroE(4) guaA(5) mutL(5) nuoD(5) ppsA(20) trpE(4)																																									WT	PA14
NAV01-001	282	acsA(6) aroE(5) guaA(11) mutL(7) nuoD(3) ppsA(12) trpE(19)																																									WT	PAO1
NAV01-002	312	acsA(5) aroE(3) guaA(57) mutL(6) nuoD(1) ppsA(33) trpE(47)					nt2396_2397insCCGTGTGA		I181V,I196V,L287V,A308T	C28R,F206L,R212C					V126E		I186V,S1041E,V1042A		L25W,V487L	S66G,F131I,W198G,V217A,S411P		E128G	G157A	V335I,V394A,F445L,R451K	S191T,K511Q,D666E	Q276R		S96A,D210E		C12R,K178Q	H200Y,Q203H		A75T	P51S	T156A,H253Q	R778K				F2L,G52A	R77Q,S126N,I180V,A328D	A370T	A401S,E422Q,G423A	MTB1	R262K,V264A,A282T			A391V
NAV01-003	1621	acsA(5) aroE(54) guaA(99) mutL(48) nuoD(1) ppsA(6) trpE(3)							I181V,I196V,T283S,L287V,A308T	C28R,V220L					V126E				V471T,N476D,V487L	S66G,F131I,W198G,S411P		A130T	G157A	V335I	S191T,A261T,A677T,T711A	A180T,Q276R		D210E		C12R,K178Q,N250S	H200Y,Q203H	S4T,S8T,I102V	G251A		T156A,V214M,P244S,M305L	R778K		S250N	A3V	F2L,G52A	R77Q,S261P,A328D	A370T	WT	PA14	R262K,V264A,A282T				P33S
NAV01-004	253	acsA(4) aroE(4) guaA(16) mutL(12) nuoD(1) ppsA(6) trpE(3)	blaVIM-2 (100.00%)	aac(6')-Ib-Hangzhou (99.42%)		sul1 (100.00%)				C28R,V220L					V126E				V471T,N476D,V487L	V217A,S411P		A39V	G157A	V335I,V394A,F445L,A450D	S191T,A261T,V295I,M670L,T711A	Q276R		D210E		C12R,K178Q,N250S	H200Y	S4T	A75T		A103T,T156A,V214M,P244S	R778K				G52A	R77Q,I180V,A328D	A370T	WT	PA14					T137N,V141I
NAV02-001	569	acsA(11) aroE(5) guaA(11) mutL(11) nuoD(3) ppsA(6) trpE(27)							M86I,A179V,I181V,L287V	C28R				G212S					V146I,V487L	F131I,W198G,V217A,S411P		E127V	A109V	V394A	S191T,A677T,T711A	A160T		D210E,D258E		C12R	H200Y	S4T,S91G			A103T,T156A,V214M,P244S,M305L,E309K	L576F						A370T	WT	LESB58
NAV02-002	560	acsA(5) aroE(5) guaA(57) mutL(13) nuoD(1) ppsA(40) trpE(3)							A80V,I181V,R281H	C28R							S1041E,V1042A		V471T,N476D,V487L,G524A	A55S,S66G,F131I,Q157E,W198G,V217A,S411P		E128G	G157A	A171T,V335I,F445L,R451K	S191T,M670L,T711A	Q276R		D210E		C12R,A147T,K178Q,N250S	H200Y,Q203H	S4T,S8T,I102V	G251A		V214M	R778K	D75G	S250N		G52A	I180V,A328D	V128A,A370T	WT	MTB1	A282T			Q263H	T137N
NAV02-003	2124	acsA(5) aroE(1) guaA(112) mutL(5) nuoD(1) ppsA(6) trpE(119)					nt2396_2397insCCGTGTGA		I181V,I196V	C28R,F206L,R212C,G218D,A224V					V126E		G957D,S1041E,V1042A		L25W,V471T,N476D,V487L	S66G,F131I,Q157E,W198G,V217A,L343R,S411P		A130T	G157A	V335I,V394A,F445L,R451K	S191T,K511Q,D666E	Q276R		D210E	G179E	C12R,D119E,K178Q,N250S	H200Y,Q203H	S4T,S8T,R93C	G251A		T156A,R204W,V214M,P244S,M305L,E309K	R778K	P55S,D197E			F2L,G52A,E69D	E43G,R77Q,S126N,A328D	A370T	WT	MTB1	R262K,V264A,A282T			Y85F	P138S
NAV02-005	253	acsA(4) aroE(4) guaA(16) mutL(12) nuoD(1) ppsA(6) trpE(3)							I181V,I196D,L287V,A308T	C28R,V220L					V126E				L25W,V471T,N476D,V487L	S66G,F131I,Q157E,V217A,S411P		A39V	G157A	V335I,V394A,F445L,A450D	S191T,A261T,V295I,M670L,T711A	Q236R,Q276R		S96A,D210E		C12R,K178Q,N250S	H200Y	S4T	A75T		A103T,T156A,V214M,P244S	R778K				G52A	R77Q,S126N,I180V,A328D	A370T	WT	PA14	A245G,R262K,V264A,A282T				T137N,V141I
PVA01-001	198	acsA(11) aroE(5) guaA(11) mutL(11) nuoD(3) ppsA(27) trpE(7)							I181V,I196V	C28R					V126E	I63V			R470Q,N476D,V487L	S66G,F131I,V217A,L285F,S411P			A397V		V214T,V216S,V230L,G334S,G342A,I343A,V362I,E374D,Y375F,A386S,T541A,K548Q,G549N,M670V,A673S	L205W,A249E,Q276R		D210E		C12R	H200Y	S91G,Q96P,S104P			Q82E,T156A,V214M		A219T	T200I	T155S	F2L,G52A	A328D,G360D	A370T	WT	PAO1	A282T				A73S
PVA01-003	699	acsA(7) aroE(5) guaA(7) mutL(3) nuoD(4) ppsA(1) trpE(7)							S54N										A45G,V471T,N476D,V672A,P673S	S66G,F131I,V217A,S411P		E128G	G157A	F445L,R451K																		A370T	WT	PAO1	G286D
PVA01-007	235	acsA(38) aroE(11) guaA(3) mutL(13) nuoD(1) ppsA(2) trpE(4)	blaOXA-2 (100.00%), blaVIM-2 (100.00%)	aac(6')-31 (94.03%), aac(6')-Il (100.00%), aac(6')-Ib-Hangzhou (99.42%)		aadA6 (100.00%), sul1 (100.00%)		V10I	I181V,A188V,I196V,L287V	E183A					K44M,V126E		G957D,S1041E,V1042A		V471T,N476D,V487L	S66G,F131I,W198G,V217A,A244V,S411P		E128G	G157A	V335I,F445L	A99V,S191T	S2N,L244M,Q276R		G89D,D210E		C12R,N250S	H200Y,Q203H	S8T	A75T,G251A		V214M,P244S	R778K	A208V	A287S		G52A	R77Q,S126N,I180V,A328D	S20N,T235I,A370T	WT	PA14	R262K,V264A,A282T			Y85F
PVA01-008	175	acsA(28) aroE(22) guaA(5) mutL(3) nuoD(3) ppsA(14) trpE(19)		ant(2'')-Ia (100.00%)					S54N	G32C	A301S								V487L,D547E,V672A,P673S	S66G,F131I,V217A,S411P			G157A,Q457L	V394A		Q276R		D210E,D258E	H191Q	C12R			A75T				A219T	S250N				A370T	Not complete (1-974)	LESB58	A282T				K35T
PVA02-001	348	acsA(22) aroE(20) guaA(11) mutL(3) nuoD(3) ppsA(3) trpE(7)				aph(6)-Id (100.00%), aph(3'')-Ib (99.88%)		T55A	I181V	F206L,G218D		A362T								S66G,F131I,V217A,S411P			A397V	V394A	S191T,K511Q,A677T,H708Y	Q276R				C12R	D47Y,H200Y	S91G,Q96P,S104P	S4R		T156A,V214M,P244S,M305L		A219T	H205N	A38V		A328D	G23D,D311E,A370T	WT	F23197	G260E
PVA02-002	3008	acsA(17) aroE(186) guaA(5) mutL(3) nuoD(3) ppsA(4) trpE(9)						T55A	I181V,L287V	C28R,F79C,F206L,G218D	A289V	A362T							V471T,N476D,V487L,D547E,V672A,P673S	S66G,F131I,V217A,S411P			G157A	V394A	V214T,V216S,V230L,G334S,G342A,I343A,V362I,E374D,Y375F,A386S,T541A,K548Q,G549N,M670V,A673S	A249E,Q276R		D210E,D258E		C12R,K178Q	A179T	S4T,I102V	G251A		Q72L,T156A,V214M,P244S,M305L	S523A		S250N				A370T	WT	FRD1	R262K,V264A,A282T
PVA02-003	207	acsA(47) aroE(4) guaA(5) mutL(33) nuoD(1) ppsA(6) trpE(40)						R62S	I181V,I196V	C28R,V220L					V126E			D448N	V471T,N476D,V487L	S66G,F131I,S411P		E128G,A129V	G157A	V335I,V394A,F445L	S191T,A261T,A677T,T711A	S2N		D210E		C12R,K178Q,N250S	H200Y,Q203H	I102V	T5S,A75T	P51S	T156A,V214M,P244S,M305L	D658E,R778K				F2L,G52A	R77Q,S261P,A328D	A370T,K590T,D608G	WT	MTB1	R262K,V264A,A282T			Y85F
PVA02-004	175	acsA(28) aroE(22) guaA(5) mutL(3) nuoD(3) ppsA(14) trpE(19)		ant(2'')-Ia (100.00%)					S54N	G32C	A301S								V471T,N476D,V487L,D547E,V672A,P673S	S66G,F131I,V217A,L285F,S411P		E128G	G157A,Q457L	V394A		Q276R		D210E,D258E	H191Q	C12R		S4T,S8T	A75T,G251A		D154G,T156A,K301R,M305L		A219T	S250N				A166S,A370T	WT	LESB58	A282T				K35T
PVA03-001	299	acsA(17) aroE(5) guaA(36) mutL(3) nuoD(3) ppsA(7) trpE(3)							I181V,L287V,A308T	C28R,F79C,F206L,G218D								V72L		S66G,F131I,V217A,S411P		A130T	A397V		S191T,K511Q,A677T,H708Y	A160V,Q276R				C12R	H200Y	S4T	G251A		T156A,V214M,P244S,M305L		A219T	S250N	P81L	F2L,G52A	E65K,R69H,G360D,W375R	T274S,A370T	WT	PA14	I389V				T137N,S281N
PVA03-002	348	acsA(22) aroE(20) guaA(11) mutL(3) nuoD(3) ppsA(3) trpE(7)						T55A	I181V	F206L,G218D		A362T								S66G,F131I,V217A,S411P			A397V	V394A	S191T,K511Q,A677T,H708Y	Q276R				C12R	D47Y,H200Y	S91G,Q96P,S104P	S4R		T156A,V214M,P244S,M305L		A219T	H205N	A38V		A328D	G23D,D311E,A370T	WT	F23197	G260E
PVA03-004	-	acsA(18) aroE(~4) guaA(13) mutL(3) nuoD(1) ppsA(17) trpE(13)						R62S	A161V,I181V,I196V,L287V,A308T	C28R,G52S,F206L,R212C					V126E				A44_A45del,V471T,N476D	S66G,T70S,R95H,F131I,V217A		A130T	G157A	V335I,V394A,F445L,A450D	P22T,S191T,A261T,D453E,T471D,E473Q			S96A,D210E	H191Q	C12R,Q154E,N250S	H200Y	S4T,S8T	G251A		T156A,P322S	R778K	A208V	S250N		G52A	R77Q,S126N,I180V,A328D	A370T,K590T,D608G	WT	PA14	R262K,V264A,A282T			A55V
PVA03-005	298	acsA(18) aroE(4) guaA(13) mutL(3) nuoD(1) ppsA(17) trpE(13)						R62S	A161V,I181V,I196V,L287V,A308T	C28R,G52S,F206L,R212C					V126E				A44_A45del,V471T,N476D	S66G,T70S,R95H,F131I,V217A		A130T	G157A	V335I,V394A,F445L,A450D	P22T,S191T,A261T			S96A,D210E	H191Q	C12R,Q154E,N250S	H200Y	S4T,S8T	G251A		T156A,P322S	R778K	A208V	S250N		G52A	R77Q,S126N,I180V,A328D	A370T,K590T,D608G	WT	PA14	R262K,V264A,A282T
[truncated: 182 more columns]

## Sheet: Extended_resistome_clean
Supplementary Material 1: CSV file generated by PaREx compiling the resistome analysis results for the 264 P. aeruginosa isolates used to validate PaREx functionalities.
Isolate ID	ST	MLST allelic profile	Acquired beta-lactamases	Acquired aminoglycoside resistance genes	Acquired quinolones resistance genes	Other acquired resistance genes	PA0004_gyrB	PA0005_lptA	PA0018_fmt	PA0058_dsbM	PA0301_spuE	PA0302_spuF	PA0392_yggT	PA0402_pyrB	PA0424_mexR	PA0425_mexA	PA0426_mexB	PA0427_oprM	PA0434_optJ	PA0435_	PA0436_	PA0463_creB	PA0464_creC	PA0465_creD	PA0470_fiuA	PA0471_fiuR	PA0472_fiuI	PA0486_yihE	PA0487_modR	PA0596_amgK	PA0597_murU	PA0610_prtN	PA0611_prtR	PA0612_ptrB	PA0666_anmK	PA0779_asrA	PA0807_ampDh3	PA0869_PBP7	PA0893_argR	PA0929_pirR	PA0930_pirS	PA0931_pirA	oprD	oprD_reference-strain	PA1171_sltB2	PA1178_oprH	PA1179_phoP	PA1180_phoQ	PA1222_mltA
AND01-003	275	acsA(11) aroE(5) guaA(20) mutL(5) nuoD(4) ppsA(4) trpE(52)					K371R		R284H										D143N				E358D	V195I	D453E							S104P											WT	PA14
AND01-005	4699	acsA(4) aroE(4) guaA(3) mutL(186) nuoD(1) ppsA(6) trpE(80)					S466Y,N624S			L168Q										R95H																							WT	MTB1					Q116L
AND01-045	235	acsA(38) aroE(11) guaA(3) mutL(13) nuoD(1) ppsA(2) trpE(4)																							nt677_683dupACCTGGA																		WT	PA14
AND01-046	500	acsA(11) aroE(57) guaA(7) mutL(3) nuoD(4) ppsA(15) trpE(1)																	Q610R					R451K	V214T,V216S,V230L,N259G,V260I,V265L,L285I,G334S,G342A,I343A,V362I,E374D,Y375F,A386S,T541A,K548Q,G549N,M670V						P78Q											M618I	WT	LESB58
AND02-001	1049	acsA(6) aroE(5) guaA(11) mutL(7) nuoD(4) ppsA(32) trpE(26)							A16S					R201H						P104L,R150W				V71A	S319N,D327N,D453E,T471D,E473Q,L756F		V92I,A166V			A336S	A155V			R47H									Not complete (1-1330)	LESB58	I361T
AND02-003	480	acsA(11) aroE(5) guaA(11) mutL(3) nuoD(1) ppsA(6) trpE(27)																		R236L					D453E,T471D,E473Q	F81L																	WT	LESB58
AND02-004	1197	acsA(5) aroE(8) guaA(119) mutL(6) nuoD(12) ppsA(6) trpE(3)					A637V			A138P									A78V,F545L	G81D																		Q186P					WT	PA14				G370S	V156I
AND02-005	699	acsA(7) aroE(5) guaA(7) mutL(3) nuoD(4) ppsA(1) trpE(7)													R91C									R451K	H364N																		W277X	PAO1
AND03-001	499	acsA(11) aroE(5) guaA(7) mutL(27) nuoD(2) ppsA(7) trpE(33)																							D526E																		WT	LESB58		P175R
AND03-010	170	acsA(36) aroE(5) guaA(29) mutL(7) nuoD(4) ppsA(10) trpE(7)					E468D								Q137Stop										V214T,V216S,V230L,N259G,V260I,V265L,L285I,G334S,G342A,I343A,V362I,E374D,Y375F,A386S,T541A,K548Q,G549N,M670V																		WT	LESB58	P281S
AND03-012	245	acsA(39) aroE(6) guaA(12) mutL(11) nuoD(3) ppsA(15) trpE(2)								P226R										A424T																							WT	F23197
AND03-014	170	acsA(36) aroE(5) guaA(29) mutL(7) nuoD(4) ppsA(10) trpE(7)																							V214T,V216S,V230L,N259G,V260I,V265L,L285I,G334S,G342A,I343A,V362I,E374D,Y375F,A386S,T541A,K548Q,G549N,M670V																		WT	LESB58	P281S
AND04-008	253	acsA(4) aroE(4) guaA(16) mutL(12) nuoD(1) ppsA(6) trpE(3)														G275A										Q236R																	WT	PA14
AND04-009	381	acsA(11) aroE(20) guaA(1) mutL(65) nuoD(4) ppsA(4) trpE(10)				aadA7 (100.00%), sul1 (100.00%)											K659Stop								V214T,V216S,V230L,N259G,V260I,V265L,L285I,G334S,G342A,I343A,V362I,E374D,Y375F,A386S,T541A,K548Q,G549N																		WT	FRD1
AND04-010	275	acsA(11) aroE(5) guaA(20) mutL(5) nuoD(4) ppsA(4) trpE(52)					K371R		R284H					P198S					D143N				E358D	V195I	D453E,T471D,E473Q							S104P											WT	PA14
AND04-011	253	acsA(4) aroE(4) guaA(16) mutL(12) nuoD(1) ppsA(6) trpE(3)				aadA7 (99.62%), sul1 (100.00%)																				Q236R																	WT	PA14
AND05-005	253	acsA(4) aroE(4) guaA(16) mutL(12) nuoD(1) ppsA(6) trpE(3)																																									S278P	PA14
AND05-006	273	acsA(104) aroE(4) guaA(36) mutL(71) nuoD(4) ppsA(4) trpE(53)																	T643I	G435S													R129C					S194T					WT	FRD1					P81T
AND05-007	217	acsA(28) aroE(5) guaA(11) mutL(18) nuoD(4) ppsA(13) trpE(3)									A284S														V214T,V216S,V230L,N259G,V260I,V265L,L285I,G334S,G342A,I343A,V362I,E374D,Y375F,A386S,T541A,K548Q,G549N,M670V																		WT	LESB58
AND05-008	446	acsA(18) aroE(4) guaA(5) mutL(3) nuoD(1) ppsA(17) trpE(13)																	A44_A45del	R95H					P22T,D453E,T471D,E473Q										P322S								WT	PA14
AND06-001	207	acsA(47) aroE(4) guaA(5) mutL(33) nuoD(1) ppsA(6) trpE(40)																	T405M						V216I								T5S										WT	MTB1
AND06-002	446	acsA(18) aroE(4) guaA(5) mutL(3) nuoD(1) ppsA(17) trpE(13)																	A44_A45del	R95H					P22T										P322S								WT	PA14
AND06-003	244	acsA(17) aroE(5) guaA(12) mutL(3) nuoD(14) ppsA(4) trpE(7)																		R492L				R451K																			WT	PAO1
AND06-004	1197	acsA(5) aroE(8) guaA(119) mutL(6) nuoD(12) ppsA(6) trpE(3)					A637V			A138P									A78V,F545L	G81D																A558T		Q186P					WT	PA14				G370S	V156I
AND07-001	884	acsA(17) aroE(5) guaA(10) mutL(18) nuoD(4) ppsA(33) trpE(7)																							V214T,V216S,V230L,N259G,V260I,V265L,L285I,G334S,G342A,I343A,V362I,E374D,Y375F,A386S,T541A,K548Q,G549N,M670V						A75V					V708I					S210T	S670N	WT	F23197	E391K
AND07-003	1710	acsA(11) aroE(5) guaA(36) mutL(30) nuoD(3) ppsA(4) trpE(171)																		D459G					V214T,V216S,V230L,N259G,V260I,V265L,L285I,G334S,G342A,I343A,V362I,E374D,Y375F,A386S,T541A,K548Q,G549N,M670V							S104P							S317N	nt395del	P149S,M231I		D43N	F23197
AND07-005	569	acsA(11) aroE(5) guaA(11) mutL(11) nuoD(3) ppsA(6) trpE(27)																								A160T																	WT	LESB58
AND07-006	179	acsA(36) aroE(27) guaA(28) mutL(3) nuoD(4) ppsA(13) trpE(7)																	H370R						V214T,V216S,V230L,N259G,V260I,V265L,L285I,R294H,G334S,G342A,I343A,V362I,E374D,Y375F,A386S,T541A,K548Q,G549N,M670V	K293N																	WT	LESB58				S300R
AND08-001	2968	acsA(5) aroE(5) guaA(30) mutL(77) nuoD(3) ppsA(6) trpE(77)																		R492L				D139Y	V214T,V216S,V230L,N259G,V260I,V265L,L285I,G334S,G342A,I343A,V362I,E374D,Y375F,A386S,T541A,K548Q,G549N,M670V																		WT	LESB58	I335V
AND08-002	2968	acsA(5) aroE(5) guaA(30) mutL(77) nuoD(3) ppsA(6) trpE(77)																		R492L				D139Y	V214T,V216S,V230L,N259G,V260I,V265L,L285I,G334S,G342A,I343A,V362I,E374D,Y375F,A386S,T541A,K548Q,G549N,M670V																		WT	LESB58	I335V
AND08-003	508	acsA(15) aroE(5) guaA(11) mutL(3) nuoD(2) ppsA(4) trpE(3)																							A357T,A747S	P307R			A25S						A71V								WT	LESB58	P132L,L338V
AND08-005	378	acsA(1) aroE(14) guaA(3) mutL(11) nuoD(1) ppsA(15) trpE(1)																	P424T						V214T,V216S,V230L,N259G,V260I,V265L,K275N,L285I,G334S,G342A,I343A,V362I,E374D,Y375F,A386S,T541A,K548Q,G549N,M670V					A147G					A217T	R532H							nt1199ins1	LESB58	D44N
AND10-001	1567	acsA(32) aroE(8) guaA(3) mutL(18) nuoD(1) ppsA(123) trpE(118)																																	V50A								WT	MTB1
AND10-002	274	acsA(23) aroE(5) guaA(11) mutL(7) nuoD(1) ppsA(12) trpE(7)																							V214T,V216S,V230L,N259G,V260I,V265L,L285I,R294H,G334S,G342A,I343A,V362I,E374D,Y375F,A386S,T541A,K548Q,G549N,M670V																		WT	LESB58
AND10-003	3119	acsA(6) aroE(5) guaA(11) mutL(11) nuoD(15) ppsA(4) trpE(260)															L672Q		R301G		G120_L123del				V214T,V216S,V230L,N259G,V260I,V265L,L285I,G334S,G342A,I343A,V362I,E374D,Y375F,A386S,T541A,K548Q,G549N,M670V	S2T																	WT	LESB58
AND10-004	1197	acsA(5) aroE(8) guaA(119) mutL(6) nuoD(12) ppsA(6) trpE(3)					A637V			A138P									A78V,F545L	G81D																A558T		Q186P					WT	PA14				G370S	V156I
ARA01-002	395	acsA(6) aroE(5) guaA(1) mutL(1) nuoD(1) ppsA(12) trpE(1)																									Q158L								V108M								WT	LESB58
ARA01-003	701	acsA(29) aroE(1) guaA(9) mutL(13) nuoD(1) ppsA(6) trpE(23)																						R451K					G179E				S4N,T5P										WT	MTB1	P268L
ARA01-005	244	acsA(17) aroE(5) guaA(12) mutL(3) nuoD(14) ppsA(4) trpE(7)																		R492L				R451K																			WT	PAO1
ARA01-007	291	acsA(6) aroE(5) guaA(5) mutL(3) nuoD(52) ppsA(4) trpE(2)																					L357M	R451K	S555N					A336S													WT	LESB58
ARA02-001	155	acsA(28) aroE(5) guaA(36) mutL(3) nuoD(3) ppsA(13) trpE(7)				sul1 (100.00%)													H370R,S397R						V214T,V216S,V230L,N259G,V260I,V265L,L285I,R294H,G334S,G342A,I343A,V362I,E374D,Y375F,A386S	K293N																	nt1202ins4	LESB58		H187Y
ARA02-002	253	acsA(4) aroE(4) guaA(16) mutL(12) nuoD(1) ppsA(6) trpE(3)																								Q236R																	WT	PA14
ARA02-003	1053	acsA(28) aroE(5) guaA(12) mutL(11) nuoD(4) ppsA(4) trpE(18)													R91S					R95H		D148N			V214T,V216S,V230L,N259G,V260I,V265L,L285I,G334S,G342A,I343A,V362I,E374D,Y375F,A386S,T541A,K548Q,G549N																		WT	PAO1
ARA02-004	1182	acsA(5) aroE(1) guaA(109) mutL(54) nuoD(1) ppsA(1) trpE(47)					nt2396_2397insCCGTGTGA		A133T							N269S			H325Y	L105P				R451K	V214T,V216S,V230L,N259G,V260I,V265L,L285I,G334S,G342A,I343A,V362I,E374D,Y375F,A386S,A412T,T541A,K548Q,G549N,M670V	A258T									R204W						A322G,T392A		WT	MTB1
ARA03-001	-	acsA(39) aroE(6) guaA(12) mutL(11) nuoD(3) ppsA(15) trpE(~2)								P226R					G51R		V924M																										nt92del1	F23197
ARA03-002	3620	acsA(258) aroE(8) guaA(26) mutL(119) nuoD(3) ppsA(4) trpE(9)					V619M		E129G	E144A								A99T		V416G										P124L													D43N	F23197
ARA03-003	1248	acsA(18) aroE(11) guaA(57) mutL(5) nuoD(1) ppsA(20) trpE(139)																		R95H				R451K						V167M	V149L	R94Q											WT	MTB1
ARA03-004	160	acsA(11) aroE(5) guaA(6) mutL(32) nuoD(4) ppsA(6) trpE(26)							A74V																V214T,V216S,V230L,G334S,G342A,I343A,V362I,E374D,Y375F,A386S,T541A,K548Q,G549N,M670V	A249E																	WT	LESB58					P81T
ARA04-001	850	acsA(11) aroE(5) guaA(6) mutL(3) nuoD(4) ppsA(4) trpE(19)																							V214T,V216S,V230L,N259G,V260I,V265L,L285I,G334S,G342A,I343A,V362I,E374D,Y375F,A386S,T541A,K548Q,G549N,M670V							S104P				K541T							WT	FRD1
ARA04-002	554	acsA(16) aroE(5) guaA(12) mutL(3) nuoD(2) ppsA(15) trpE(12)											Y133C											R451K												A457T							WT	PAO1
ARA04-003	259	acsA(40) aroE(5) guaA(11) mutL(3) nuoD(4) ppsA(15) trpE(9)					N624D				A284S																		H10Y												A17V		WT	LESB58
ARA04-004	5106	acsA(5) aroE(8) guaA(9) mutL(124) nuoD(1) ppsA(1) trpE(26)							R82S	Q72L		V264M							E31G					V366A,R451K		A282T			G223D						R204W								WT	MTB1
AST01-001	532	acsA(5) aroE(4) guaA(5) mutL(5) nuoD(5) ppsA(20) trpE(4)																							V214T,V216S,V230L,L285I,G334S,G342A,I343A,V362I,E374D,Y375F,A386S,T541A,K548Q,G549N,M670V										M305I	A17S							WT	PA14
AST01-003	1631	acsA(8) aroE(5) guaA(12) mutL(3) nuoD(3) ppsA(3) trpE(10)										A362T							G110_F112del,R470Q																							D311E	WT	F23197
AST01-004	3236	acsA(32) aroE(8) guaA(60) mutL(3) nuoD(1) ppsA(101) trpE(11)																						R451K																			WT	PA14
AST01-047	175	acsA(28) aroE(22) guaA(5) mutL(3) nuoD(3) ppsA(14) trpE(19)		ant(2'')-Ia (100.00%)		aadA13 (100.00%)																	Q457L																				WT	LESB58
BAL01-001	379	acsA(39) aroE(5) guaA(11) mutL(28) nuoD(4) ppsA(4) trpE(63)																							D453E,T471D,E473Q,R629H												R180L						nt1056del5	LESB58					F204L
BAL01-002	-	acsA(18) aroE(24) guaA(12) mutL(11) nuoD(13) ppsA(273) trpE(~391)							A79V														A336V,E358D,I390T	G373S,R451K	V214T,V216S,V230L,N259G,V260I,V265L,G334S,G342A,I343A,E374D,Y375F,A386S,T541A,K548Q,G549N				A90T	N96S	R201C	S104P			D155G,V188M			L15F			L13I,T392A		nt179ins1	LESB58
BAL01-003	645	acsA(6) aroE(5) guaA(5) mutL(3) nuoD(3) ppsA(13) trpE(1)																																									WT	LESB58
BAL01-007	5106	acsA(5) aroE(8) guaA(9) mutL(124) nuoD(1) ppsA(1) trpE(26)							R82S	Q72L		V264M							E31G					V366A,R451K		A282T			G223D						R204W								WT	MTB1
BAL02-002	-	acsA(28) aroE(5) guaA(36) mutL(5) nuoD(3) ppsA(12) trpE(1)																	V526I						V214T,V216S,V230L,N259G,V260I,V265L,L285I,G334S,G342A,I343A,V362I,E374D,Y375F,A386S,T541A,K548Q,G549N,M670V	S289T					V149L												WT	LESB58
BAL02-004	564	acsA(6) aroE(10) guaA(5) mutL(11) nuoD(2) ppsA(15) trpE(2)																							V214T,V216S,V230L,N259G,V260I,V265L,L285I,G334S,G342A,I343A,V362I,E374D,Y375F,A386S,T541A,K548Q,G549N,M670V																		WT	LESB58
BAL02-008	2570	acsA(28) aroE(5) guaA(11) mutL(77) nuoD(4) ppsA(15) trpE(92)															Q773L							R451K	V265E																	D311E	Not complete (1-1330)	LESB58					P81T
BAL02-009	316	acsA(13) aroE(8) guaA(9) mutL(3) nuoD(1) ppsA(6) trpE(9)				aph(6)-Id (100.00%), aph(3'')-Ib (99.88%)																		R451K												D187A							WT	MTB1
BAL03-001	1203	acsA(33) aroE(1) guaA(25) mutL(6) nuoD(6) ppsA(7) trpE(5)													P143L					N277S			E358D	A132V,R451K	D453E,T471D,E473Q,F480_V482insSA,T485S,I487V	A258T															T98N		Not complete (110-1332)	PA14	L15M
BAL03-002	-	acsA(38) aroE(39?) guaA(3) mutL(13) nuoD(180?) ppsA(2) trpE(257?)	blaOXA-2 (100.00%)	aac(6')-Il (100.00%), aac(6')-31 (94.03%)		aadA6 (100.00%), aph(6)-Ic (100.00%), sul1 (100.00%)																																					deleted	deleted
BAL03-003	446	acsA(18) aroE(4) guaA(5) mutL(3) nuoD(1) ppsA(17) trpE(13)															V883G		A44_A45del	R95H					P22T,D453E,T485S,I487V										P322S								WT	PA14
BAL03-004	-	acsA(5) aroE(444?) guaA(57) mutL(3) nuoD(1) ppsA(33) trpE(47)					nt2396_2397insCCGTGTGA																	D174N,R451K																			WT	MTB1
BAL04-001	244	acsA(17) aroE(5) guaA(12) mutL(3) nuoD(14) ppsA(4) trpE(7)																		R492L				R451K																			WT	PAO1
BAL04-003	308	acsA(13) aroE(4) guaA(5) mutL(5) nuoD(12) ppsA(7) trpE(15)						R247Q																	V214T,V216S,V230L,L285I,G334S,G342A,I343A,V362I,E374D,Y375F,A386S,T541A,K548Q,G549N,M670V																		WT	PA14
BAL04-004	-	acsA(11) aroE(5) guaA(36) mutL(5) nuoD(4) ppsA(4) trpE(1)																							V214T,V216S,V230L,N259G,V260I,V265L,L285I,G334S,G342A,I343A,V362I,E374D,Y375F,A386S,T541A,K548Q,G549N,M670V														P6Q				WT	LESB58	G31D
BAL04-005	569	acsA(11) aroE(5) guaA(11) mutL(11) nuoD(3) ppsA(6) trpE(27)													nt254_255del											A160T																	nt195ins7	LESB58
CAN01-001	381	acsA(11) aroE(20) guaA(1) mutL(65) nuoD(4) ppsA(4) trpE(10)																							V214T,V216S,V230L,N259G,V260I,V265L,L285I,G334S,G342A,I343A,V362I,E374D,Y375F,A386S,T541A,K548Q,G549N										A359T								WT	FRD1
CAN01-002	709	acsA(40) aroE(6) guaA(19) mutL(11) nuoD(4) ppsA(15) trpE(9)																	R470Q																								WT	F23197
CAN01-003	277	acsA(39) aroE(5) guaA(9) mutL(11) nuoD(27) ppsA(5) trpE(2)																																									WT	F23197
CAN01-004	244	acsA(17) aroE(5) guaA(12) mutL(3) nuoD(14) ppsA(4) trpE(7)																		R492L				R451K																			W339X	PAO1
CAT01-004	253	acsA(4) aroE(4) guaA(16) mutL(12) nuoD(1) ppsA(6) trpE(3)														nt692del										Q236R																	WT	PA14
CAT01-005	612	acsA(28) aroE(5) guaA(58) mutL(11) nuoD(4) ppsA(15) trpE(44)								D45G,F150L											A136S				K548N																		WT	LESB58
CAT01-006	253	acsA(4) aroE(4) guaA(16) mutL(12) nuoD(1) ppsA(6) trpE(3)				aadA6 (100.00%), sul1 (100.00%)																				Q236R																	WT	PA14
CAT01-007	1197	acsA(5) aroE(8) guaA(119) mutL(6) nuoD(12) ppsA(6) trpE(3)					A637V			A138P									A78V,F545L	G81D																A558T		Q186P					WT	PA14				G370S	V156I
CAT02-001	309	acsA(13) aroE(8) guaA(9) mutL(3) nuoD(1) ppsA(17) trpE(15)								T179I	A312V					K76Q								D95N						A128V					V50A								WT	MTB1					Q265H
CAT02-002	266	acsA(16) aroE(5) guaA(11) mutL(72) nuoD(44) ppsA(7) trpE(52)																							V214T,V216S,V230L,N259G,V260I,V265L,L285I,G334S,G342A,I343A,V362I,E374D,Y375F,A386S,T541A,K548Q,G549N,M670V																		WT	LESB58	A190T
CAT02-003	378	acsA(1) aroE(14) guaA(3) mutL(11) nuoD(1) ppsA(15) trpE(1)																	P424T						V214T,V216S,V230L,N259G,V260I,V265L,K275N,L285I,G334S,G342A,I343A,V362I,E374D,Y375F,A386S,T541A,K548Q,G549N,M670V					A147G					A217T	R532H							WT	LESB58	D44N
CAT02-004	175	acsA(28) aroE(22) guaA(5) mutL(3) nuoD(3) ppsA(14) trpE(19)		ant(2'')-Ia (100.00%)		sul1 (100.00%)																																					nt1199ins1	LESB58
CAT03-001	446	acsA(18) aroE(4) guaA(5) mutL(3) nuoD(1) ppsA(17) trpE(13)																	A44_A45del	R95H					P22T,D453E,T471D,E473Q,T485S,I487V										P322S								WT	PA14
CAT03-002	3218	acsA(89) aroE(30) guaA(31) mutL(78) nuoD(48) ppsA(24) trpE(19)								V132I								nt505_509del					D66E	R451K	S634N												Y207Stop	A29T,G30R	A100T	G132L			V127L	LESB58
CAT03-003	560	acsA(5) aroE(5) guaA(57) mutL(13) nuoD(1) ppsA(40) trpE(3)																						R451K	D453E,T471D,E473Q																		WT	MTB1
CAT03-004	309	acsA(13) aroE(8) guaA(9) mutL(3) nuoD(1) ppsA(17) trpE(15)								T179I	A312V													D95N						A128V					V50A								WT	MTB1				F20L	Q265H
CAT04-001	274	acsA(23) aroE(5) guaA(11) mutL(7) nuoD(1) ppsA(12) trpE(7)					D279Y																		V214T,V216S,V230L,N259G,V260I,V265L,L285I,R294H,G334S,G342A,I343A,V362I,E374D,Y375F,A386S,T541A,K548Q,G549N,M670V																		WT	LESB58
CAT04-002	4782	acsA(5) aroE(5) guaA(3) mutL(3) nuoD(1) ppsA(1) trpE(399)														Q295Stop				L105P,V319M,G432D					T304A						A170V,A192E				V50A		A72V						WT	MTB1
CAT04-003	-	acsA(11) aroE(~5) guaA(12) mutL(11) nuoD(4) ppsA(4) trpE(20)																							D453E,T471N,E473Q				A99S			S104P			A217T								WT	PA14
CAT04-005	308	acsA(13) aroE(4) guaA(5) mutL(5) nuoD(12) ppsA(7) trpE(15)						R247Q							nt247dupC										V214T,V216S,V230L,L285I,G334S,G342A,I343A,V362I,E374D,Y375F,A386S,T541A,K548Q,G549N,M670V																		WT	PA14
CAT05-001	274	acsA(23) aroE(5) guaA(11) mutL(7) nuoD(1) ppsA(12) trpE(7)																							V214T,V216S,V230L,N259G,V260I,V265L,L285I,R294H,G334S,G342A,I343A,V362I,E374D,Y375F,A386S,T541A,K548Q,G549N,M670V																		WT	LESB58
CAT05-002	1197	acsA(5) aroE(8) guaA(119) mutL(6) nuoD(12) ppsA(6) trpE(3)					A637V			A138P							nt2575_2582del		A78V,F545L	G81D																A558T		Q186P					WT	PA14				G370S	V156I
CAT05-004	267	acsA(19) aroE(5) guaA(12) mutL(11) nuoD(11) ppsA(4) trpE(14)				aph(6)-Id (100.00%), aph(3'')-Ib (100.00%)														R492L				R442H											A71V								WT	PAO1
CAT05-005	253	acsA(4) aroE(4) guaA(16) mutL(12) nuoD(1) ppsA(6) trpE(3)																																									nt466ins4	PA14
CAT06-001	1251	acsA(35) aroE(11) guaA(25) mutL(6) nuoD(13) ppsA(6) trpE(84)					S466Y,nt2396_2397insCCGTGTGA		Q75L	L168Q				L190P	nt74_86del		P668L		S522R					R451K									S4N,T5P				P55L				P443L		WT	MTB1
CAT06-002	-	acsA(17) aroE(5) guaA(289?) mutL(7) nuoD(27?) ppsA(4) trpE(7)																	R527C				A397F												A217T								nt134del1	F23197
CAT06-003	244	acsA(17) aroE(5) guaA(12) mutL(3) nuoD(14) ppsA(4) trpE(7)																		R492L				R451K																			WT	PAO1
CAT06-004	699	acsA(7) aroE(5) guaA(7) mutL(3) nuoD(4) ppsA(1) trpE(7)															S937W							R451K	H364N			P294S															WT	PAO1
CAT07-001	1204	acsA(6) aroE(5) guaA(78) mutL(5) nuoD(15) ppsA(4) trpE(3)																																		S550C							WT	LESB58
CAT07-002	1632	acsA(9) aroE(13) guaA(3) mutL(6) nuoD(64) ppsA(33) trpE(42)						R247Q									nt1868_1869del						P286L		V214T,V216S,V230L,L285I,G334S,G342A,I343A,V362I,E374D,Y375F,A386S,T541A,K548Q,G549N,M670V		D109N															G685D	WT	PA14
CAT07-008	875	acsA(16) aroE(5) guaA(36) mutL(3) nuoD(4) ppsA(13) trpE(7)															nt2860dupC		D56V																								WT	LESB58		D109G		A310V
CAT07-009	277	acsA(39) aroE(5) guaA(9) mutL(11) nuoD(27) ppsA(5) trpE(2)																																									WT	F23197
CAT08-001	2457	acsA(11) aroE(14) guaA(6) mutL(11) nuoD(1) ppsA(15) trpE(23)															Q218Stop		A198T																							E38K	WT	LESB58	D61G
CAT08-002	1248	acsA(18) aroE(11) guaA(57) mutL(5) nuoD(1) ppsA(20) trpE(139)																		R95H				R451K						V167M	V149L	R94Q											WT	MTB1
CAT08-003	3235	acsA(18) aroE(4) guaA(57) mutL(18) nuoD(13) ppsA(6) trpE(47)																																								N698S	WT	MTB1
CAT08-004	347	acsA(40) aroE(5) guaA(17) mutL(5) nuoD(4) ppsA(15) trpE(7)							D297E							N339_L349del			P424T						T152I,V214T,V216S,V230L,N259G,V260I,V265L,L285I,G334S,G342A,I343A,V362I,E374D,Y375F,A386S,T541A,K548Q,G549N,M670V	A160V												S41I					WT	LESB58	A156S				D48N
CAT09-001	-	acsA(161) aroE(~71) guaA(59) mutL(77) nuoD(4) ppsA(~126) trpE(5)																	R483H	A45T					D36E,V214T,V216S,V230L,N259G,V260I,V265L,L285I,G334S,G342A,I343A,V362I,E374D,Y375F,A386S,T541A,K548Q,G549N,M670V	A241T		T156A	G223D									V201M		A133V	L13I,T392A		WT	F23197					D48N
CAT09-002	-	acsA(161) aroE(~71) guaA(59) mutL(77) nuoD(4) ppsA(~126) trpE(5)																	R483H	A45T					D36E,V214T,V216S,V230L,N259G,V260I,V265L,L285I,G334S,G342A,I343A,V362I,E374D,Y375F,A386S,T541A,K548Q,G549N,M670V	A241T		T156A	G223D									V201M		A133V	L13I,T392A		WT	F23197					D48N
CAT09-004	111	acsA(17) aroE(5) guaA(5) mutL(4) nuoD(4) ppsA(4) trpE(3)	blaOXA-46 (100.00%)	aac(6')-Ib3 (99.82%)		sul1 (100.00%)													P424T,T676K				Q349H	R53L,A427T	G248C						G146S										L213F		WT	FRD1					D48N
CAT09-005	560	acsA(5) aroE(5) guaA(57) mutL(13) nuoD(1) ppsA(40) trpE(3)													nt80_81insT									R451K																			L252P	MTB1					Y302H
CAT10-001	245	acsA(39) aroE(6) guaA(12) mutL(11) nuoD(3) ppsA(15) trpE(2)								P226R																																	WT	F23197
CAT10-002	794	acsA(17) aroE(22) guaA(5) mutL(11) nuoD(3) ppsA(86) trpE(19)																						G283C,R451K	V214T,V216S,V230L,N259G,V260I,V265L,L285I,G334S,G342A,I343A,V362I,E374D,Y375F,A386S,T541A,K548Q,G549N,M670V						E173A				R3H								WT	LESB58				S153R	P81T
CAT10-003	313	acsA(47) aroE(8) guaA(7) mutL(6) nuoD(8) ppsA(11) trpE(40)																															T5S										WT	MTB1
CAT10-004	313	acsA(47) aroE(8) guaA(7) mutL(6) nuoD(8) ppsA(11) trpE(40)																															T5S										WT	MTB1
CAT11-002	605	acsA(39) aroE(5) guaA(20) mutL(3) nuoD(1) ppsA(6) trpE(10)																		P104T			E358D		D36E	A265V									P85S					A133V			WT	LESB58	I335V
CAT11-003	386	acsA(17) aroE(5) guaA(11) mutL(18) nuoD(4) ppsA(10) trpE(3)																							V214T,V216S,V230L,G334S,G342A,I343A,V362I,E374D,Y375F,A386S,M670V	A249E																	WT	LESB58					D48N
CAT11-004	455	acsA(6) aroE(14) guaA(12) mutL(11) nuoD(1) ppsA(4) trpE(20)																		T137S			L469F	R451K			A84S		A90T			S104P			A217T								WT	PA14
CAT11-007	-	acsA(4) aroE(390?) guaA(16) mutL(12) nuoD(1) ppsA(6) trpE(3)																																									WT	PA14
CLE01-007	988	acsA(16) aroE(5) guaA(36) mutL(3) nuoD(4) ppsA(7) trpE(3)								F79C									P424T						V214T,V216S,V230L,N259G,V260I,V265L,L285I,G334S,G342A,I343A,V362I,E374D,Y375F,A386S,M670V																		WT	FRD1
CLE01-009	849	acsA(11) aroE(5) guaA(11) mutL(11) nuoD(4) ppsA(13) trpE(1)																						R451K	V214T,V216S,V230L,N259G,V260I,V265L,L285I,G334S,G342A,I343A,V362I,E374D,Y375F,A386S,T541A,K548Q,G549N,M670V																T259M		WT	LESB58			A29S
CLE01-012	274	acsA(23) aroE(5) guaA(11) mutL(7) nuoD(1) ppsA(12) trpE(7)															M184_R185insI								V214T,V216S,V230L,N259G,V260I,V265L,L285I,R294H,G334S,G342A,I343A,V362I,E374D,Y375F,A386S,A412T,T541A,K548Q,G549N,M670V																		WT	LESB58
CLE01-014	309	acsA(13) aroE(8) guaA(9) mutL(3) nuoD(1) ppsA(17) trpE(15)								T179I	A312V					K76Q								D95N						A128V					V50A								WT	MTB1					Q265H
CLE02-002	-	acsA(5) aroE(16) guaA(5) mutL(13) nuoD(1) ppsA(6) trpE(15)								A214V									D170N	R95H				R451K	D627N				I238F														WT	PA14					Q265H
CLE02-003	399	acsA(11) aroE(5) guaA(1) mutL(2) nuoD(2) ppsA(15) trpE(2)															D59_Q63del								D287E			G97N			R201C										H5Y		WT	LESB58
CLE02-004	155	acsA(28) aroE(5) guaA(36) mutL(3) nuoD(3) ppsA(13) trpE(7)																	H370R						V214T,V216S,V230L,N259G,V260I,V265L,L285I,R294H,G334S,G342A,I343A,V362I,E374D,Y375F,A386S,T541A,K548Q,G549N,M670V	K293N																	WT	LESB58					V241F
CLE02-005	2620	acsA(18) aroE(8) guaA(24) mutL(3) nuoD(1) ppsA(6) trpE(26)														K86E								R451K	P8S																		Not complete (1-1305)	MTB1	K90N
CLE03-001	274	acsA(23) aroE(5) guaA(11) mutL(7) nuoD(1) ppsA(12) trpE(7)																							V214T,V216S,V230L,N259G,V260I,V265L,L285I,R294H,G334S,G342A,I343A,V362I,E374D,Y375F,A386S,T541A,K548Q,G549N,M670V																		WT	LESB58
CLE03-002	181	acsA(28) aroE(5) guaA(11) mutL(3) nuoD(4) ppsA(12) trpE(3)									A284S		M149L										D241A		V214T,V216S,V230L,G334S,G342A,I343A,V362I,E374D,Y375F,A386S,T541A,K548Q,G549N,M670V	A249E															A17V		WT	LESB58
CLE03-003	3218	acsA(89) aroE(30) guaA(31) mutL(78) nuoD(48) ppsA(24) trpE(19)								V132I													D66E	R451K	S634N													A29T,G30R	A100T	G132L			V127L	LESB58
CLE03-004	1527	acsA(17) aroE(10) guaA(129) mutL(5) nuoD(4) ppsA(112) trpE(19)																	R527S						A357T					R163H	E211Q												WT	LESB58
CLE04-001	1248	acsA(18) aroE(11) guaA(57) mutL(5) nuoD(1) ppsA(20) trpE(139)																		R95H				R451K						V167M	V149L	R94Q											WT	MTB1
CLE04-002	175	acsA(28) aroE(22) guaA(5) mutL(3) nuoD(3) ppsA(14) trpE(19)		ant(2'')-Ia (100.00%)											nt388_391dupACCC								Q457L																				Q142X	LESB58
CLE04-003	1194	acsA(28) aroE(24) guaA(10) mutL(5) nuoD(1) ppsA(6) trpE(2)															I963V		F240L,R470Q						V214T,V216S,V230L,N259G,V260I,V265L,L285I,G334S,G342A,I343A,V362I,E374D,Y375F,A386S,T541A,K548Q,G549N,M670V								V84A								V421E	V594A	WT	LESB58
CLE04-004	254	acsA(6) aroE(5) guaA(58) mutL(11) nuoD(3) ppsA(4) trpE(37)							A16S		A284S											P150S																					L292P	LESB58
CLE05-001	198	acsA(11) aroE(5) guaA(11) mutL(11) nuoD(3) ppsA(27) trpE(7)														I63V			R470Q						V214T,V216S,V230L,G334S,G342A,I343A,V362I,E374D,Y375F,A386S,A412T,T541A,K548Q,G549N,M670V	L205W,A249E						S104P						T200I					WT	PAO1
CLE05-002	253	acsA(4) aroE(4) guaA(16) mutL(12) nuoD(1) ppsA(6) trpE(3)																								Q236R																	WT	PA14
CLE05-003	1232	acsA(6) aroE(5) guaA(4) mutL(3) nuoD(4) ppsA(6) trpE(25)																												T314A									A123T		V334I		D43N	F23197
CLE05-004	460	acsA(40) aroE(57) guaA(11) mutL(3) nuoD(4) ppsA(28) trpE(37)									E49D									R236L					V214T,V216S,V230L,N259G,V260I,V265L,L285I,G334S,G342A,I343A,V362I,E374D,Y375F,A386S,T541A,K548Q,G549N,M670V																		Not complete (1-1330)	LESB58
CLM01-001	1800	acsA(11) aroE(5) guaA(73) mutL(3) nuoD(4) ppsA(4) trpE(3)													T69A										V214T,V216S,V230L,G334S,G342A,I343A,V362I,E374D,Y375F,A386S,T541A,K548Q,G549N,M670V	A249E				A330V									S317G	nt395del			WT	FRD1
CLM01-002	671	acsA(5) aroE(5) guaA(57) mutL(13) nuoD(1) ppsA(74) trpE(3)																						R451K	D453E,T471D,E473Q,T485S,I487V																		WT	MTB1
CLM01-003	1480	acsA(11) aroE(10) guaA(94) mutL(3) nuoD(1) ppsA(12) trpE(26)							A162S																V214T,V216S,V230L,N259G,V260I,V265L,L285I,G334S,G342A,I343A,V362I,E374D,Y375F,A386S,T541A,K548Q,G549N,M670V					A330V											V181A		WT	LESB58
CLM01-004	369	acsA(1) aroE(5) guaA(20) mutL(16) nuoD(3) ppsA(4) trpE(7)									V299A					I261V									V214T,V216S,V230L,N259G,V260I,V265L,L285I,G334S,G342A,I343A,V362I,E374D,Y375F,A386S,T541A,K548Q,G549N,M670V	V110A,R285H												S92T					WT	LESB58
CLM02-001	175	acsA(28) aroE(22) guaA(5) mutL(3) nuoD(3) ppsA(14) trpE(19)	blaOXA-2 (100.00%), blaVIM-20 (100.00%)	aph(3')-VI (100.00%), ant(2'')-Ia (100.00%)																			Q457L																				nt49ins5	LESB58
CLM02-013	3306	acsA(28) aroE(20) guaA(94) mutL(5) nuoD(1) ppsA(6) trpE(10)							V63I								Y597W	nt1273dupG	P424T					A427V						A330V								R98H					WT	MTB1
CLM02-014	274	acsA(23) aroE(5) guaA(11) mutL(7) nuoD(1) ppsA(12) trpE(7)																							V214T,V216S,V230L,N259G,V260I,V265L,L285I,R294H,G334S,G342A,I343A,V362I,E374D,Y375F,A386S,T541A,K548Q,G549N,M670V																		WT	LESB58
CLM02-016	1226	acsA(11) aroE(66) guaA(11) mutL(3) nuoD(29) ppsA(4) trpE(9)																D284E	P275S,D485G							D294E					R201C												WT	LESB58
CLM03-001	508	acsA(15) aroE(5) guaA(11) mutL(3) nuoD(2) ppsA(4) trpE(3)																							A357T,A747S	P307R			A25S						A71V								WT	LESB58	P132L,L338V
CLM03-002	1249	acsA(23) aroE(13) guaA(109) mutL(5) nuoD(1) ppsA(1) trpE(47)				aph(6)-Id (100.00%), aph(3'')-Ib (99.88%)			A296S				I58V	R28C					V659M				E358D	L59V,R451K	V214T,V216S,V230L,N259G,V260I,V265L,L285I,G334S,G342A,I343A,V362I,E374D,Y375F,A386S,T541A,K548Q,G549N,M670V			S19I		E327D											A328E,S372G	A313V,E663K	WT	PA14
CLM03-007	3154	acsA(40) aroE(5) guaA(17) mutL(2) nuoD(4) ppsA(4) trpE(7)																							D453E,T471D,E473Q												P157A			R217C			WT	LESB58	A156S
CLM03-008	175	acsA(28) aroE(22) guaA(5) mutL(3) nuoD(3) ppsA(14) trpE(19)		ant(2'')-Ia (100.00%)											nt388_391dupACCC								Q457L																				Q142X	LESB58
CVA01-001	505	acsA(6) aroE(20) guaA(1) mutL(11) nuoD(4) ppsA(4) trpE(2)					Q629L		H206Y	F79C																																D311E	WT	LESB58
CVA01-002	244	acsA(17) aroE(5) guaA(12) mutL(3) nuoD(14) ppsA(4) trpE(7)																		R492L				R451K																			WT	PAO1
CVA01-005	-	acsA(5) aroE(5,152) guaA(25) mutL(5) nuoD(1) ppsA(20) trpE(157?)																						R451K																			WT	MTB1
CVA01-007	319	acsA(5) aroE(4) guaA(3) mutL(3) nuoD(1) ppsA(11) trpE(8)						A212E																	V19A,V214T,V216S,V230L,L285I,G334S,G342A,I343A,V362I,E374D,Y375F,A386S,T541A,K548Q,G549N,M670V										V50A			V9A			V254L		V127L	PA14
CVA02-001	175	acsA(28) aroE(22) guaA(5) mutL(3) nuoD(3) ppsA(14) trpE(19)	blaOXA-210 (100.00%), blaVIM-20 (100.00%)	aph(3')-VI (100.00%), aac(6')-Ib3 (99.28%), ant(2'')-Ia (100.00%)		aadA13 (100.00%)																	Q457L		D453E,T471D,E473Q																		nt49ins5	LESB58
CVA02-002	244	acsA(17) aroE(5) guaA(12) mutL(3) nuoD(14) ppsA(4) trpE(7)																		R492L				R451K																			WT	PAO1
CVA02-003	-	acsA(39) aroE(3) guaA(~111) mutL(3) nuoD(4) ppsA(15) trpE(9)																							D453E,T471D,E473Q					I36T											R104C	T274S	WT	LESB58
CVA02-004	313	acsA(47) aroE(8) guaA(7) mutL(6) nuoD(8) ppsA(11) trpE(40)																															T5S										WT	MTB1
CVA03-001	207	acsA(47) aroE(4) guaA(5) mutL(33) nuoD(1) ppsA(6) trpE(40)																															T5S										WT	MTB1
CVA03-002	1146	acsA(5) aroE(11) guaA(57) mutL(33) nuoD(1) ppsA(6) trpE(3)							A80_L81insLAA							A206S,N269S																	L95M										WT	MTB1					Q265H
CVA03-003	532	acsA(5) aroE(4) guaA(5) mutL(5) nuoD(5) ppsA(20) trpE(4)																							V214T,V216S,V230L,G334S,G342A,I343A,V362I										M305I								WT	PA14
CVA03-004	16	acsA(28) aroE(5) guaA(12) mutL(11) nuoD(27) ppsA(1) trpE(44)																							D453E,G455D,T471D,E473Q,K548N																		nt774del2	LESB58
EXT01-002	198	acsA(11) aroE(5) guaA(11) mutL(11) nuoD(3) ppsA(27) trpE(7)														I63V			R470Q						V214T,V216S,V230L,G334S,G342A,I343A,V362I,E374D,Y375F,A386S,T541A,K548Q,G549N,M670V	L205W,A249E						S104P						T200I					WT	PAO1
EXT01-003	274	acsA(23) aroE(5) guaA(11) mutL(7) nuoD(1) ppsA(12) trpE(7)																							V214T,V216S,V230L,N259G,V260I,V265L,L285I,R294H,G334S,G342A,I343A,V362I,E374D,Y375F,A386S																		WT	LESB58
EXT01-004	2475	acsA(22) aroE(6) guaA(1) mutL(3) nuoD(1) ppsA(76) trpE(1)																																									T159I	F23197
EXT01-007	244	acsA(17) aroE(5) guaA(12) mutL(3) nuoD(14) ppsA(4) trpE(7)																		R492L				R451K																			WT	PAO1
GAL01-002	235	acsA(38) aroE(11) guaA(3) mutL(13) nuoD(1) ppsA(2) trpE(4)				aph(6)-Id (100.00%), aph(3'')-Ib (99.88%), aadA6 (100.00%), sul1 (100.00%)																																					deleted	deleted
GAL01-010	2651	acsA(6) aroE(5) guaA(1) mutL(11) nuoD(2) ppsA(15) trpE(7)										A362T			nt166_167dupGA										D453E							S104P								S156G			WT	LESB58
GAL01-013	348	acsA(22) aroE(20) guaA(11) mutL(3) nuoD(3) ppsA(3) trpE(7)				aadA6 (100.00%), sul1 (100.00%)						A362T													H708Y						D47Y	S104P						H205N	A38V			D311E	WT	F23197
GAL01-014	794	acsA(17) aroE(22) guaA(5) mutL(11) nuoD(3) ppsA(86) trpE(19)					A581V																	R451K	V230L,N259G,V260I,V265L,L285I,G334S										R3H,A31T								nt1134ins2	LESB58				S153R
GAL02-001	175	acsA(28) aroE(22) guaA(5) mutL(3) nuoD(3) ppsA(14) trpE(19)		ant(2'')-Ia (100.00%)		aadA13 (100.00%)																	Q457L																				K95X	LESB58
GAL02-010	-	acsA(6) aroE(5) guaA(6) mutL(7) nuoD(4) ppsA(~177) trpE(7)																	N225H,R470Q				E358D	R451K																			WT	LESB58					P81T
GAL02-011	446	acsA(18) aroE(4) guaA(5) mutL(3) nuoD(1) ppsA(17) trpE(13)													G101E				A44_A45del,S222R	R95H					P22T,D453E,T471D,E473Q										P322S								WT	PA14
GAL02-012	3235	acsA(18) aroE(4) guaA(57) mutL(18) nuoD(13) ppsA(6) trpE(47)																																								N698S	WT	MTB1
GAL03-001	395	acsA(6) aroE(5) guaA(1) mutL(1) nuoD(1) ppsA(12) trpE(1)																																									WT	LESB58
GAL03-003	175	acsA(28) aroE(22) guaA(5) mutL(3) nuoD(3) ppsA(14) trpE(19)		ant(2'')-Ia (100.00%)																			Q457L														nt368_387del						WT	LESB58
GAL03-004	-	acsA(5) aroE(8) guaA(~5) mutL(3) nuoD(1) ppsA(1) trpE(247)																																									WT	PA14
GAL03-005	1197	acsA(5) aroE(8) guaA(119) mutL(6) nuoD(12) ppsA(6) trpE(3)																																									WT	PA14
GAL04-001	17	acsA(11) aroE(5) guaA(1) mutL(7) nuoD(9) ppsA(4) trpE(7)																																									WT	LESB58
GAL04-003	1239	acsA(16) aroE(5) guaA(1) mutL(3) nuoD(4) ppsA(15) trpE(7)																																									WT	LESB58
GAL04-004	3436	acsA(43) aroE(153) guaA(194) mutL(78) nuoD(48) ppsA(24) trpE(96)																																									WT	F23197
GAL04-006	-	acsA(32) aroE(444?) guaA(139) mutL(27) nuoD(2) ppsA(18) trpE(26)					nt2396_2397insCCGTGTGA				A186T	P276S												S172G	T304A,D453E,T471D,E473Q,F480_V482insSA,T485S,I487V,P497V,P500D,V539A,nt1511_1514del,nt1506del										V50A		A216T						WT	MTB1				G370S
GAL05-002	110	acsA(15) aroE(5) guaA(1) mutL(3) nuoD(2) ppsA(12) trpE(7)																																									WT	LESB58
GAL05-004	1480	acsA(11) aroE(10) guaA(94) mutL(3) nuoD(1) ppsA(12) trpE(26)																																									WT	LESB58
GAL05-005	2123	acsA(6) aroE(5) guaA(36) mutL(3) nuoD(3) ppsA(15) trpE(2)																																									WT	LESB58
GAL05-009	313	acsA(47) aroE(8) guaA(7) mutL(6) nuoD(8) ppsA(11) trpE(40)																																									WT	MTB1
GAL06-001	274	acsA(23) aroE(5) guaA(11) mutL(7) nuoD(1) ppsA(12) trpE(7)																							N259G,V260I,V265L																		WT	LESB58
GAL06-002	272	acsA(17) aroE(5) guaA(11) mutL(3) nuoD(3) ppsA(4) trpE(2)																						R451K	S555N					A336S													W415X	LESB58
GAL06-003	1207	acsA(11) aroE(150) guaA(11) mutL(7) nuoD(27) ppsA(6) trpE(7)																																									WT	LESB58
GAL06-004	175	acsA(28) aroE(22) guaA(5) mutL(3) nuoD(3) ppsA(14) trpE(19)		ant(2'')-Ia (100.00%)																			Q457L																				G316D	LESB58
GAL07-001	2460	acsA(6) aroE(5) guaA(36) mutL(3) nuoD(3) ppsA(6) trpE(1)																																									WT	LESB58
GAL07-002	480	acsA(11) aroE(5) guaA(11) mutL(3) nuoD(1) ppsA(6) trpE(27)																																									WT	LESB58
GAL07-003	298	acsA(18) aroE(4) guaA(13) mutL(3) nuoD(1) ppsA(17) trpE(13)																																									WT	PA14
GAL07-004	27	acsA(6) aroE(5) guaA(6) mutL(7) nuoD(4) ppsA(6) trpE(7)																																									WT	LESB58
ICA01-001	235	acsA(38) aroE(11) guaA(3) mutL(13) nuoD(1) ppsA(2) trpE(4)																																									WT	PA14
ICA01-002	357	acsA(2) aroE(4) guaA(5) mutL(3) nuoD(1) ppsA(6) trpE(11)																																									WT	MTB1
ICA01-003	676	acsA(28) aroE(5) guaA(11) mutL(77) nuoD(3) ppsA(4) trpE(92)																																									Not complete (1-1330)	LESB58
ICA01-004	4231	acsA(17) aroE(5) guaA(91) mutL(3) nuoD(4) ppsA(15) trpE(19)																																									WT	PA14
LRJ01-001	244	acsA(17) aroE(5) guaA(12) mutL(3) nuoD(14) ppsA(4) trpE(7)																																									WT	PAO1
LRJ01-002	175	acsA(28) aroE(22) guaA(5) mutL(3) nuoD(3) ppsA(14) trpE(19)		ant(2'')-Ia (100.00%)		sul1 (100.00%)																	Q457L																				WT	LESB58
LRJ01-004	233	acsA(16) aroE(5) guaA(30) mutL(11) nuoD(4) ppsA(31) trpE(41)															N211S			H391R					T485S,I487V		Q158L																Not complete (1-1330)	LESB58
LRJ01-005	2548	acsA(118) aroE(106) guaA(85) mutL(86) nuoD(60) ppsA(54) trpE(72)																																									WT	F23197
LRJ02-001	381	acsA(11) aroE(20) guaA(1) mutL(65) nuoD(4) ppsA(4) trpE(10)				aadA1 (100.00%), sul1 (100.00%)																																					WT	FRD1
LRJ02-002	1009	acsA(39) aroE(4) guaA(1) mutL(11) nuoD(4) ppsA(12) trpE(2)																																									WT	LESB58
LRJ02-003	-	acsA(38) aroE(444?) guaA(5) mutL(67) nuoD(2) ppsA(40) trpE(13)																							V214T,V216S,V230L,L285I,G334S,G342A,I343A,V362I,E374D,Y375F,A386S,T541A,K548Q,G549N,M670V		D109N											G137D					WT	MTB1
LRJ02-004	1020	acsA(5) aroE(54) guaA(26) mutL(31) nuoD(1) ppsA(33) trpE(40)																																									WT	PA14
MAD01-001	369	acsA(1) aroE(5) guaA(20) mutL(16) nuoD(3) ppsA(4) trpE(7)																																									WT	LESB58
MAD01-002	235	acsA(38) aroE(11) guaA(3) mutL(13) nuoD(1) ppsA(2) trpE(4)	blaGES-1 (100.00%)	aac(6')-Ib3 (99.46%)		aph(3')-XV (100.00%), aadA6 (100.00%), sul1 (100.00%)																																					deleted	deleted
MAD01-003	381	acsA(11) aroE(20) guaA(1) mutL(65) nuoD(4) ppsA(4) trpE(10)																																									WT	FRD1
MAD01-008	27	acsA(6) aroE(5) guaA(6) mutL(7) nuoD(4) ppsA(6) trpE(7)	blaTEM-2 (99.88%)	aac(3)-IIa (100.00%)		aph(6)-Id (100.00%)													N225H,R470Q				E358D	R451K																			nt1241del1	LESB58					P81T
MAD02-005	4304	acsA(5) aroE(384) guaA(65) mutL(6) nuoD(12) ppsA(6) trpE(26)																																									WT	MTB1
MAD02-007	175	acsA(28) aroE(22) guaA(5) mutL(3) nuoD(3) ppsA(14) trpE(19)		ant(2'')-Ia (100.00%), aac(6')-Ib3 (99.28%)												V129M							Q457L																				nt49ins5	LESB58
MAD02-008	277	acsA(39) aroE(5) guaA(9) mutL(11) nuoD(27) ppsA(5) trpE(2)																																									WT	F23197
MAD02-009	309	acsA(13) aroE(8) guaA(9) mutL(3) nuoD(1) ppsA(17) trpE(15)																																									deleted	deleted
MAD03-002	175	acsA(28) aroE(22) guaA(5) mutL(3) nuoD(3) ppsA(14) trpE(19)		ant(2'')-Ia (100.00%)																			Q457L																				WT	LESB58
MAD03-003	258	acsA(40) aroE(5) guaA(11) mutL(5) nuoD(2) ppsA(38) trpE(37)																																									WT	LESB58
MAD03-004	277	acsA(39) aroE(5) guaA(9) mutL(11) nuoD(27) ppsA(5) trpE(2)																																									WT	F23197
MAD03-005	-	acsA(15) aroE(5) guaA(~1) mutL(1) nuoD(1) ppsA(12) trpE(1)													A103V										V214T,V216S,V230L,N259G,V260I,V265L,G334S,G342A,I343A,V362I,E374D,Y375F,A386S,T541A,K548Q,G549N,M670V	V137A																	WT	LESB58
MAD04-003	235	acsA(38) aroE(11) guaA(3) mutL(13) nuoD(1) ppsA(2) trpE(4)	blaGES-5 (100.00%)	aac(6')-Ib3 (99.46%)		aph(3')-XV (100.00%), sul1 (100.00%)																																					Not complete (4-1332)	PA14
MAD04-004	381	acsA(11) aroE(20) guaA(1) mutL(65) nuoD(4) ppsA(4) trpE(10)																																									WT	FRD1
MAD04-005	709	acsA(40) aroE(6) guaA(19) mutL(11) nuoD(4) ppsA(15) trpE(9)																																									WT	F23197
MAD04-006	698	acsA(15) aroE(2) guaA(11) mutL(3) nuoD(3) ppsA(4) trpE(3)																							V214T,V216S,V230L,N259G,V260I,V265L,L285I,G334S,G342A,I343A,V362I,E374D,Y375F,A386S,T541A,K548Q,G549N,V574L,M670V																		D43N	F23197	A156S
MAD05-001	3755	acsA(16) aroE(5) guaA(6) mutL(11) nuoD(4) ppsA(6) trpE(7)																																									WT	FRD1
MAD05-002	-	acsA(28) aroE(20) guaA(~94) mutL(3) nuoD(1) ppsA(4) trpE(10)																																									deleted	deleted
MAD05-003	2498	acsA(28) aroE(5) guaA(11) mutL(18) nuoD(4) ppsA(13) trpE(10)																	P477A					T256I	V214T,V216S,V230L,N259G,V260I,V265L,L285I,G334S,G342A,I343A,V362I,E374D,Y375F,A386S,T541A,K548Q,G549N,M670V	A249E											V143M						WT	LESB58
MAD05-004	4419	acsA(11) aroE(4) guaA(11) mutL(3) nuoD(1) ppsA(63) trpE(23)																																									L432Q	LESB58
MAD06-001	2431	acsA(9) aroE(12) guaA(5) mutL(5) nuoD(1) ppsA(6) trpE(47)																																									WT	LESB58
MAD06-002	11	acsA(28) aroE(5) guaA(11) mutL(7) nuoD(3) ppsA(13) trpE(7)																																									WT	LESB58
MAD06-005	560	acsA(5) aroE(5) guaA(57) mutL(13) nuoD(1) ppsA(40) trpE(3)																						R451K																			E228X	MTB1
MAD06-006	709	acsA(40) aroE(6) guaA(19) mutL(11) nuoD(4) ppsA(15) trpE(9)																																									WT	F23197
MAD07-001	244	acsA(17) aroE(5) guaA(12) mutL(3) nuoD(14) ppsA(4) trpE(7)																		R492L				R451K																			WT	PAO1
MAD07-002	369	acsA(1) aroE(5) guaA(20) mutL(16) nuoD(3) ppsA(4) trpE(7)																																									WT	LESB58
MAD07-004	235	acsA(38) aroE(11) guaA(3) mutL(13) nuoD(1) ppsA(2) trpE(4)	blaGES-5 (100.00%)	aac(6')-Ib3 (99.46%)		aph(3')-XV (100.00%), sul1 (100.00%)																																					Not complete (4-1332)	PA14
MAD07-005	233	acsA(16) aroE(5) guaA(30) mutL(11) nuoD(4) ppsA(31) trpE(41)																																									Not complete (1-1330)	LESB58
MUR01-001	369	acsA(1) aroE(5) guaA(20) mutL(16) nuoD(3) ppsA(4) trpE(7)																																									WT	LESB58
MUR01-002	244	acsA(17) aroE(5) guaA(12) mutL(3) nuoD(14) ppsA(4) trpE(7)																																									WT	PAO1
MUR01-003	170	acsA(36) aroE(5) guaA(29) mutL(7) nuoD(4) ppsA(10) trpE(7)																							V214T,V216S,V230L,N259G,V260I,V265L,L285I,G334S,G342A,I343A,V362I,E374D,Y375F,A386S,T541A,K548Q,G549N,M670V																		WT	LESB58
MUR01-004	532	acsA(5) aroE(4) guaA(5) mutL(5) nuoD(5) ppsA(20) trpE(4)																																									WT	PA14
NAV01-001	282	acsA(6) aroE(5) guaA(11) mutL(7) nuoD(3) ppsA(12) trpE(19)																																									WT	PAO1
NAV01-002	312	acsA(5) aroE(3) guaA(57) mutL(6) nuoD(1) ppsA(33) trpE(47)					nt2396_2397insCCGTGTGA																	R451K																			A401S,E422Q,G423A	MTB1
NAV01-003	1621	acsA(5) aroE(54) guaA(99) mutL(48) nuoD(1) ppsA(6) trpE(3)							T283S																	A180T																	WT	PA14					P33S
NAV01-004	253	acsA(4) aroE(4) guaA(16) mutL(12) nuoD(1) ppsA(6) trpE(3)	blaVIM-2 (100.00%)	aac(6')-Ib-Hangzhou (99.42%)		sul1 (100.00%)																																					WT	PA14
NAV02-001	569	acsA(11) aroE(5) guaA(11) mutL(11) nuoD(3) ppsA(6) trpE(27)																								A160T																	WT	LESB58
NAV02-002	560	acsA(5) aroE(5) guaA(57) mutL(13) nuoD(1) ppsA(40) trpE(3)																						R451K																			WT	MTB1
NAV02-003	2124	acsA(5) aroE(1) guaA(112) mutL(5) nuoD(1) ppsA(6) trpE(119)					nt2396_2397insCCGTGTGA													L343R				R451K					G179E	D119E		R93C			R204W		P55S				E43G		WT	MTB1					P138S
NAV02-005	253	acsA(4) aroE(4) guaA(16) mutL(12) nuoD(1) ppsA(6) trpE(3)																								Q236R																	WT	PA14
PVA01-001	198	acsA(11) aroE(5) guaA(11) mutL(11) nuoD(3) ppsA(27) trpE(7)														I63V			R470Q						V214T,V216S,V230L,G334S,G342A,I343A,V362I,E374D,Y375F,A386S,T541A,K548Q,G549N,M670V	L205W,A249E						S104P						T200I					WT	PAO1
PVA01-003	699	acsA(7) aroE(5) guaA(7) mutL(3) nuoD(4) ppsA(1) trpE(7)																						R451K																			WT	PAO1
PVA01-007	235	acsA(38) aroE(11) guaA(3) mutL(13) nuoD(1) ppsA(2) trpE(4)	blaOXA-2 (100.00%), blaVIM-2 (100.00%)	aac(6')-31 (94.03%), aac(6')-Il (100.00%), aac(6')-Ib-Hangzhou (99.42%)		aadA6 (100.00%), sul1 (100.00%)									K44M																												WT	PA14
PVA01-008	175	acsA(28) aroE(22) guaA(5) mutL(3) nuoD(3) ppsA(14) trpE(19)		ant(2'')-Ia (100.00%)																			Q457L																				Not complete (1-974)	LESB58
PVA02-001	348	acsA(22) aroE(20) guaA(11) mutL(3) nuoD(3) ppsA(3) trpE(7)				aph(6)-Id (100.00%), aph(3'')-Ib (99.88%)						A362T													H708Y						D47Y	S104P						H205N	A38V			D311E	WT	F23197
PVA02-002	3008	acsA(17) aroE(186) guaA(5) mutL(3) nuoD(3) ppsA(4) trpE(9)								F79C	A289V	A362T													V214T,V216S,V230L,G334S,G342A,I343A,V362I,E374D,Y375F,A386S,T541A,K548Q,G549N,M670V	A249E									Q72L								WT	FRD1
PVA02-003	207	acsA(47) aroE(4) guaA(5) mutL(33) nuoD(1) ppsA(6) trpE(40)																															T5S										WT	MTB1
PVA02-004	175	acsA(28) aroE(22) guaA(5) mutL(3) nuoD(3) ppsA(14) trpE(19)		ant(2'')-Ia (100.00%)																			Q457L																				WT	LESB58
PVA03-001	299	acsA(17) aroE(5) guaA(36) mutL(3) nuoD(3) ppsA(7) trpE(3)								F79C															H708Y	A160V													P81L			T274S	WT	PA14
PVA03-002	348	acsA(22) aroE(20) guaA(11) mutL(3) nuoD(3) ppsA(3) trpE(7)										A362T													H708Y						D47Y	S104P						H205N	A38V			D311E	WT	F23197
PVA03-004	-	acsA(18) aroE(~4) guaA(13) mutL(3) nuoD(1) ppsA(17) trpE(13)																	A44_A45del	R95H					P22T,D453E,T471D,E473Q										P322S								WT	PA14				A55V
PVA03-005	298	acsA(18) aroE(4) guaA(13) mutL(3) nuoD(1) ppsA(17) trpE(13)																	A44_A45del	R95H					P22T										P322S								WT	PA14
[truncated: 182 more columns]

## Sheet: Basic_resistome
Supplementary Material 1: CSV file generated by PaREx compiling the resistome analysis results for the 264 P. aeruginosa isolates used to validate PaREx functionalities.
Isolate ID	ST	MLST allelic profile	Acquired beta-lactamases	Acquired aminoglycoside resistance genes	Acquired quinolones resistance genes	Other acquired resistance genes	PA0004_gyrB	PA0424_mexR	PA0425_mexA	PA0426_mexB	PA0427_oprM	PA0807_ampDh3	PA0869_PBP7	oprD	oprD_reference-strain	PA1179_phoP	PA1180_phoQ	PA1798_parS	PA1799_parR	PA2018_mexY	PA2019_mexX	PA2020_mexZ	PA2023_galU	PA2491_mexS	PA2492_mexT	PA2493_mexE	PA2494_mexF	PA2495_oprN	PA3047_dacB	PA3168_gyrA	PA3204_cpxR	PA3206_cpxS	PA3574_nalD	PA3721_nalC	PA3999_PBP5/6	PA4003_PBP2	PA4020_mpl	PA4109_ampR	PA4110_ampC	aminoacid substitutions (vs PDC-1)	PDC variant (RefSeq protein ID)	PA4266_fusA1	PA4418_ftsI	PA4522_ampD	PA4597_oprJ	PA4598_mexD	PA4599_mexC	PA4600_nfxB	PA4700_PBP1b
AND01-003	275	acsA(11) aroE(5) guaA(20) mutL(5) nuoD(4) ppsA(4) trpE(52)					K371R					A219T	S250N	WT	PA14			H398R	L153R	T543A,Q840E	E254K,K329Q,L331V,W358R			D249N	F172I,nt240_247del			R80H		S912_E913del		H97R,E259Q,V354A,A382V		G71E,S209R			T117P,M297V		R79Q,T105A	R79Q,T105A	PDC-5 (WP_003119095.1)			G148A,D183Y		S845A			S25G,L353Q
AND01-005	4699	acsA(4) aroE(4) guaA(3) mutL(186) nuoD(1) ppsA(6) trpE(80)					S466Y,N624S	V126E		I186V,S1041E,V1042A				WT	MTB1			H398R	L153R,S170N	T543A,Q840E	A115V,K329Q,L331V,W358R			D249N	P60S,nt240_247del,F172I	S8F,D353E,D370E	D230A,D666E	S13P	G444D	S912_E913del		H97R		G71E,A145V,S209R			M297V	E114A,R244W,G283E	G27D,R79Q,T105A	G27D,R79Q,T105A	PDC-123 (WP_049321692.1)			G148A,R178C	T51M	A237T,E257Q,I727N,S845A,K1031R	A262E,S330A,P383S		S25G,L353Q
AND01-045	235	acsA(38) aroE(11) guaA(3) mutL(13) nuoD(1) ppsA(2) trpE(4)								G957D,S1041E,V1042A		A208V	A287S	WT	PA14			H398R	L153R,S170N	T543A	A30T,K329Q,L331V,W358R			D249N	F172I	E2V,S8F,Q368R		S13P				H97R		G71E,S209R				G283E,M288R	G27D,V205L,G391A	G27D,A97V,T105A,V205L,G391A	PDC-35 (WP_003093423.1)			G148A	M69V	S845A,I982V	A31V,R76Q,H310R,S330A,P383S
AND01-046	500	acsA(11) aroE(57) guaA(7) mutL(3) nuoD(4) ppsA(15) trpE(1)										I67T,A219T		WT	LESB58			H398R		T543A,Q840E,Q1039R	K329Q,L331V,W358R			D249N	F172I,nt240_247del		F509V	R150H	A394P			N126G					M297V				PDC-1 (WP_003101289.1)			G148A,S175L	Q267R	S845A			S25G,L353Q,K607R
AND02-001	1049	acsA(6) aroE(5) guaA(11) mutL(7) nuoD(4) ppsA(32) trpE(26)								I745V		A219T		Not complete (1-1330)	LESB58			H398R		T543A	K329Q,L331V,W358R,A375G			D249N	F172I,nt240_247del		T713I	A85T	A394P					G71E			M297V				PDC-1 (WP_003101289.1)		T91A	G148A,D183Y	M69V,E374D	R254H,F800I,S845A,A959S	V367A		P16L,L353Q
AND02-003	480	acsA(11) aroE(5) guaA(11) mutL(3) nuoD(1) ppsA(6) trpE(27)										A219T		WT	LESB58			H398R		T543A	K329Q,L331V,W358R			D249N	M7V,nt240_247del,F172I	V39A								G71E,S209R				G283E,M288R	T105A,L176R	T105A,L176R	PDC-8 (WP_003118203.1)			G148A,D183Y	M69V,Q267R	E257Q,S845A	D314N,S330A		S25G,L353Q
AND02-004	1197	acsA(5) aroE(8) guaA(119) mutL(6) nuoD(12) ppsA(6) trpE(3)					A637V	V126E					Q186P	WT	PA14		G370S,A391V	H398R	L153R,S170N	I536V,T543A,G589A,Q840E,G1035D,N1036T,Q1039R	A30T,V309I,K329Q,L331V,W358R			D249N	P60S,nt240_247del,F172I	S8F,D353E,D370E	D230A,D666E	S13P				H97R,E259Q,V354A,A382V		G71E,S209R				E114A,I251V,G283E	T21A,T105A,V205L,G391A	T21A,T105A,V205L,G391A	new type					P560Q,S845A	R76Q,H310R,S313G,S330A,P383S		S25G,L353Q,V720A
AND02-005	699	acsA(7) aroE(5) guaA(7) mutL(3) nuoD(4) ppsA(1) trpE(7)						R91C						W277X	PAO1			H398R						D249N	F172I,nt240_247del																PDC-1 (WP_003101289.1)						R57W
AND03-001	499	acsA(11) aroE(5) guaA(7) mutL(27) nuoD(2) ppsA(7) trpE(33)										A219T		WT	LESB58		S157T	H398R		T543A,N1036T,Q1039R	K329Q,L331V,W358R			D249N	F172I,nt240_247del,G301D			A140T				D327E		G71E					R79Q,T105A,G129S,Q332_L334del	R79Q,T105A,G129S,Q332-L334del	PDC-629 (WP_375516103.1)			G148A,D183Y	M69V	E257Q,S845A,L1028_R1029insSLL	S330A
AND03-010	170	acsA(36) aroE(5) guaA(29) mutL(7) nuoD(4) ppsA(10) trpE(7)					E468D	Q137Stop				A219T	S250N	WT	LESB58			V146A,H398R		E152D,T543A,T742I	S320P,K329Q,R351S,W358R				F172I,nt240_247del									G71E			A286V,M297V,A303V		T105A	T105A	PDC-3 (WP_003121934.1)	Y552C		S102F,G148A,D183Y	M69V	S845A,A959S	S330A		S25G,L353Q,K607R
AND03-012	245	acsA(39) aroE(6) guaA(12) mutL(11) nuoD(3) ppsA(15) trpE(2)									A261T	A219T	S250N	WT	F23197			H398R		R523S,T543A,Q840E	K329Q,L331V,W358R			D249N	F172I,nt240_247del	P397Q						N126G		G71E,S209R			M297V,A303V		R79Q,T105A	R79Q,T105A	PDC-5 (WP_003119095.1)			D28G,G148A,S175L	M69V,Q267R	E257Q,S845A	S330A		S25G
AND03-014	170	acsA(36) aroE(5) guaA(29) mutL(7) nuoD(4) ppsA(10) trpE(7)										A219T	S250N	WT	LESB58			V146A,H398R		E152D,T543A,T742I	K329Q,R351S,W358R			D249N	F172I,nt240_247del									G71E			A286V,M297V,A303V		T105A	T105A	PDC-3 (WP_003121934.1)			G148A,D183Y	M69V	S845A,A959S	S330A		S25G,L353Q,K607R
AND04-008	253	acsA(4) aroE(4) guaA(16) mutL(12) nuoD(1) ppsA(6) trpE(3)						V126E	G275A					WT	PA14			H398R	L153R,S170N	I536V,T543A,G589A,Q840E,N1036T,Q1039R	A30T,K329Q,L331V,W358R	V102_V105del,L138R,N186S		D249N	F172I,nt240_247del			S13P	Q156H	T83I,S912_E913del		H97R,E259Q,V354A,A382V		G71E,A145V,S209R		A481T	M297V	E114A,G283E,M288R	G27D,A55T,T105A,Q155R,V205L,G391A	G27D,A55T,T105A,Q155R,V205L,G391A	PDC-34 (WP_003137570.1)	A21V			D68G,M69V	T87S,A155T,E257Q,V660I,N669D,S685G,I703V,S845A,S915A,I982V,K1031R,S1040T	P47S,R76Q,H310R,S330A,A378T,P383S,A384V	R21H,D56G	S25G,L353Q
AND04-009	381	acsA(11) aroE(20) guaA(1) mutL(65) nuoD(4) ppsA(4) trpE(10)				aadA7 (100.00%), sul1 (100.00%)			D373E	K659Stop	V72L		S250N	WT	FRD1			H398R		I536V,T543A,G589A,Q840E	K329Q,L331V,W358R,L389Q	A47V		D249N	F172I,nt240_247del				A394P	T83I				G71E,A186T			M297V,A303V	G283E,M288R	T105A,G229S	T105A,G229S	PDC-14 (WP_033982123.1)			G148A,D183Y	M69V	E257Q			S25G,L353Q
AND04-010	275	acsA(11) aroE(5) guaA(20) mutL(5) nuoD(4) ppsA(4) trpE(52)					K371R					A219T	S250N	WT	PA14			H398R	L153R	T543A,Q840E	E254K,K329Q,L331V,W358R			D249N	F172I,nt240_247del			R80H		S912_E913del		H97R,E259Q,V354A,A382V		G71E,S209R			M297V		R79Q,T105A	R79Q,T105A	PDC-5 (WP_003119095.1)			G148A,D183Y		S845A			S25G,L353Q
AND04-011	253	acsA(4) aroE(4) guaA(16) mutL(12) nuoD(1) ppsA(6) trpE(3)				aadA7 (99.62%), sul1 (100.00%)		V126E						WT	PA14			H398R	L153R,S170N	I536V,T543A,G589A,Q840E,N1036T,Q1039R	A30T,K329Q,L331V,W358R	L138R,N186S		D249N	F172I,nt240_247del			S13P	Q156H	S912_E913del		H97R,E259Q,V354A,A382V		G71E,A145V,S209R			M297V	E114A,G283E,M288R	G27D,A55T,T105A,Q155R,V205L,G391A	G27D,A55T,T105A,Q155R,V205L,G391A	PDC-34 (WP_003137570.1)				D68G,M69V	T87S,A155T,E257Q,V660I,N669D,S685G,I703V,S845A,S915A,I982V,K1031R,S1040T	P47S,R76Q,H310R,S330A,A378T,P383S,A384V	R21H,D56G	S25G,L353Q
AND05-005	253	acsA(4) aroE(4) guaA(16) mutL(12) nuoD(1) ppsA(6) trpE(3)						V126E						S278P	PA14				L153R,S170N	I536V,T543A,G589A,Q840E,N1036T,Q1039R	A30T,W358R	N186S		D249N	F172I				Q156H	S912_E913del		H97R,E259Q,V354A,A382V		G71E,A145V,S209R				E114A,G283E,M288R	G27D,A55T,T105A,Q155R,V205L,G391A	G27D,A55T,T105A,Q155R,V205L,G391A	PDC-34 (WP_003137570.1)			R95H	D68G,M69V	T87S,A155T,E257Q,V660I,N669D,I703V,S845A,S915A,I982V,K1031R,S1040T	R76Q,H310R,S330A,A378T,P383S,A384V	R21H,D56G	S25G,L353Q
AND05-006	273	acsA(104) aroE(4) guaA(36) mutL(71) nuoD(4) ppsA(4) trpE(53)								S1041E,V1042A		A219T	S194T	WT	FRD1			W153Stop,H398R	L153R,S170N	T543A,Q840E,V980I	A30T,K329Q,L331V,W358R	nt503_513del		D249N	F172I,nt240_247del								A37V	G71E,S209R			M297V		R79Q,T105A	R79Q,T105A	PDC-5 (WP_003119095.1)		M301I	G148A,S175L	M69V	E257Q,S845A	R76Q,E251Q		S25G,L353Q
AND05-007	217	acsA(28) aroE(5) guaA(11) mutL(18) nuoD(4) ppsA(13) trpE(3)										A219T		WT	LESB58			H398R		T543A	K329Q,L331V,W358R			D249N,nt957_958dupGG	F172I,nt240_247del					T83I				G71E,S209R			M297V,A303V		T105A	T105A	PDC-3 (WP_003121934.1)			R11L,G148A,D183Y	M69V	S845A		R82L
AND05-008	446	acsA(18) aroE(4) guaA(5) mutL(3) nuoD(1) ppsA(17) trpE(13)						V126E				A208V	S250N	WT	PA14			H398R	L153R,S170N	I536V,T543A,G589A,Q840E,N1036T	A30T,K329Q,L331V,W358R			D249N	P60S,nt240_247del,F172I	S8F		S13P		S912_E913del		H97R,E259Q,V354A,A382V		G71E,A145V,S209R			M297V	E114A,G283E,M288R	G27D,T105A,V205L,G391A	G27D,T105A,V205L,G391A	PDC-16 (WP_019485213.1)				M69V,T376S	E257Q,S845A	H310R,S330A,A378T,P383S,A384V		S25G,L353Q
AND06-001	207	acsA(47) aroE(4) guaA(5) mutL(33) nuoD(1) ppsA(6) trpE(40)						V126E			D448N			WT	MTB1		Y85F	H398R	L153R,S170N	T543A,N1036T,Q1039R	A30T,K329Q,L331V,W358R	L138R		V73A,D249N	P60S,nt240_247del,F172I			S13P				H97R,E259Q,V354A,A382V		G71E,S209R				E114A,I251V,G283E,M288R	T21A,T105A,V205L,G391P	T21A,T105A,V205L,G391P	new type					S845A,K1031R	H310R,S313G,S330A,P383S		S25G,L353Q
AND06-002	446	acsA(18) aroE(4) guaA(5) mutL(3) nuoD(1) ppsA(17) trpE(13)						V126E				A208V	S250N	WT	PA14			H398R	L153R,S170N	I536V,T543A,G589A,Q840E,N1036T	A30T,K329Q,L331V				P60S,nt240_247del			S13P		S912_E913del		H97R,A382V		G71E,A145V,S209R			M297V	E114A	G27D,T105A,G391A	G27D,T105A,V205L,G391A	PDC-16 (WP_019485213.1)				M69V,T376S	E257Q,S845A	H310R,A378T		S25G,L353Q
AND06-003	244	acsA(17) aroE(5) guaA(12) mutL(3) nuoD(14) ppsA(4) trpE(7)										A219T	S250N	WT	PAO1			H398R		T543A,Q840E	K329Q,L331V,W358R			A75V,D249N	P60S,nt240_247del,F172I,R209S												M297V,A303V				PDC-1 (WP_003101289.1)			R11L,G148A,D183Y	D68G,M69V	S845A	R76Q,H310R,S330A,P383S		S96N
AND06-004	1197	acsA(5) aroE(8) guaA(119) mutL(6) nuoD(12) ppsA(6) trpE(3)					A637V	V126E					Q186P	WT	PA14		G370S,A391V	H398R	L153R,S170N	I536V,T543A,G589A,Q840E,G1035D,N1036T,Q1039R	A30T,V309I,K329Q,L331V,W358R			V194E,D249N	F172I,nt240_247del			S13P				H97R,E259Q,V354A,A382V		G71E,S209R			M297V	E114A,I251V,G283E	T21A,T105A,V205L,G391A	T21A,T105A,V205L,G391A	new type					P560Q,S845A	R76Q,H310R,S313G,S330A,P383S		S25G,L353Q,V720A
AND07-001	884	acsA(17) aroE(5) guaA(10) mutL(18) nuoD(4) ppsA(33) trpE(7)										A219T		WT	F23197			A345T,H398R		I536V,T543A,G589A,P868S	K329Q,L331V,W358R	L138R		D249N	F172I,nt240_247del			E200K	A394P					G71E			F263L		T105A	T105A	PDC-3 (WP_003121934.1)	I186V		G148A	M69V,Q267R	E257Q,S845A	R76Q,H310R,S330A,P383S		S25G,L353Q
AND07-003	1710	acsA(11) aroE(5) guaA(36) mutL(30) nuoD(3) ppsA(4) trpE(171)						V126E,V132A				A219T	S250N	D43N	F23197			R103H,H398R	V55I,I80L	T543A	K329Q,L331V,W358R	nt564_579del		D249N	F172I,nt240_247del			S13P		S912_E913del				G71E,A186T			M297V,A303V	R244W,G283E	R79Q,T105A	R79Q,T105A	PDC-5 (WP_003119095.1)	I186V		A29V,G148A	D68G,M69V	S845A	S330A		L353Q,K607R
AND07-005	569	acsA(11) aroE(5) guaA(11) mutL(11) nuoD(3) ppsA(6) trpE(27)												WT	LESB58			H398R	L153R,S170N	Q843P	A27T,K329Q,L331V,W358R			D249N	F172I,nt240_247del	T285I			A394P					G71E,S209R			M297V,A303V	G283E,M288R	R79Q,T105A,S254N	R79Q,T105A,S254N	PDC-53 (WP_034054438.1)		T91A	G148A,D183Y	D68G,M69V	E257Q,S845A	S330A	R82L	P16L,L353Q
AND07-006	179	acsA(36) aroE(27) guaA(28) mutL(3) nuoD(4) ppsA(13) trpE(7)										A219T		WT	LESB58		S300R	H398R		T543A	K329Q,L331V,W358R			D249N	F172I,nt240_247del									G71E,S209R			M297V,A303V		T105A,L176R	T105A,L176R	PDC-8 (WP_003118203.1)			Q44H,G148A,D183Y	D68G,M69V,Q267R	A566T,V607A,S845A			L353Q
AND08-001	2968	acsA(5) aroE(5) guaA(30) mutL(77) nuoD(3) ppsA(6) trpE(77)										A219T		WT	LESB58			H398R		F29S,T543A,A772T,Q840E	K329Q,L331V,W358R			D249N	F172I,nt240_247del			T34P	A394P	A51V		D327E		G71E,A186T			M297V,A303V	G283E	R79Q,T105A	R79Q,T105A	PDC-5 (WP_003119095.1)		L23V	G148A	M69V,T323S	E314D,S845A,A959S	H310R,S313G,S330A,A378T,P383S		Q346H,L353Q
AND08-002	2968	acsA(5) aroE(5) guaA(30) mutL(77) nuoD(3) ppsA(6) trpE(77)										A219T		WT	LESB58			H398R		F29S,T543A,A772T,Q840E	K329Q,L331V,W358R			D249N	F172I,nt240_247del			T34P	A394P	A51V		D327E		G71E,A186T			M297V,A303V	G283E	R79Q,T105A	R79Q,T105A	PDC-5 (WP_003119095.1)		L23V	G148A	M69V,T323S	E314D,S845A,A959S	H310R,S313G,S330A,A378T,P383S		Q346H,L353Q
AND08-003	508	acsA(15) aroE(5) guaA(11) mutL(3) nuoD(2) ppsA(4) trpE(3)											S250N	WT	LESB58			H398R		A254G,Q282R,T543A	K329Q,L331V,W358R			D249N	F172I,nt240_247del				A394P					G71E,S209R			M297V		T105A,L176R	T105A,L176R	PDC-8 (WP_003118203.1)			R11L,G148A,D183Y	M69V	E257Q,S845A	S330A		S25G,L353Q,K607R
AND08-005	378	acsA(1) aroE(14) guaA(3) mutL(11) nuoD(1) ppsA(15) trpE(1)										A219T		nt1199ins1	LESB58			H398R		T543A	K329Q,L331V,W358R			D249N	F172I,nt240_247del							H97N		G71E,S209R			M297V		T105A,L176R	T105A,L176R	PDC-8 (WP_003118203.1)			G148A	M69V,T323S	E314D,S845A,A959S	H310R,S313G,S330A,A378T,P383S
AND10-001	1567	acsA(32) aroE(8) guaA(3) mutL(18) nuoD(1) ppsA(123) trpE(118)						V126E		S1041E,V1042A				WT	MTB1			H398R	L153R,S170N	T543A,Q840E	A30T,K329Q,L331V,W358R			D249N	F172I,nt240_247del			S13P		S912_E913del		H97R,E259Q,V354A,A382V		G71E,E153Q,S209R			G256C	G283E,M288R	G27D,T105A,V205L,V356I,G391A	G27D,T105A,V205L,V356I,G391A	new type		N117S	G148A		E257Q,S845A,K1031R	R76Q,H310R,S313G,S330A,P383S		S25G,S108N,A351T,L353Q
AND10-002	274	acsA(23) aroE(5) guaA(11) mutL(7) nuoD(1) ppsA(12) trpE(7)					H148N						S250N	WT	LESB58			A82T,H398R		T543A,Q840E	K329Q,L331V,D346H,W358R			D249N	F172I,nt240_247del	F7Y								G71E,S209R			M297V		T21A,T105A,G391A	T21A,T105A,G391A	new type			R11L,G148A,D183Y	D68G,M69V	E257Q,A536S,S845A			S25G
AND10-003	3119	acsA(6) aroE(5) guaA(11) mutL(11) nuoD(15) ppsA(4) trpE(260)								L672Q			S250N	WT	LESB58			H398R,R421C		T543A	K329Q,L331V,W358R			D249N	P60S,nt240_247del,F172I		A850E	S13P,A410S	A394P			Y60F,H97R,E259Q		G71E,A186T,S209R				M61L,L113Q	T105A	T105A	PDC-3 (WP_003121934.1)				A48V,M69V	M118T,E257Q,S845A	S330A		S25G,L353Q
AND10-004	1197	acsA(5) aroE(8) guaA(119) mutL(6) nuoD(12) ppsA(6) trpE(3)					A637V	V126E					Q186P	WT	PA14		G370S,A391V	H398R	L153R,S170N	I536V,T543A,G589A,Q840E,G1035D,N1036T,Q1039R	A30T,V309I,K329Q,L331V,W358R			V194E,D249N	F172I,nt240_247del			S13P				H97R,E259Q,V354A,A382V		G71E,S209R			M297V	E114A,I251V,G283E	T21A,T105A,V205L,G391A	T21A,T105A,V205L,G391A	new type					P560Q,S845A	R76Q,H310R,S313G,S330A,P383S		S25G,L353Q,V720A
ARA01-002	395	acsA(6) aroE(5) guaA(1) mutL(1) nuoD(1) ppsA(12) trpE(1)										R66C	S250N	WT	LESB58			H398R		T543A	K329Q,W358R			D249N										G71E			M297V,V358I		T105A,L176R	T105A,L176R	PDC-8 (WP_003118203.1)			A134V	M69V,Q267R	E257Q,S845A	S330A
ARA01-003	701	acsA(29) aroE(1) guaA(9) mutL(13) nuoD(1) ppsA(6) trpE(23)						V126E		S1041E,V1042A		A208V		WT	MTB1		A391V	H398R	L153R,S170N	I536V,T543A,A586T,G589A,N709H,Q840E	A30T,A38P,K329Q,L331V,W358R,S382G	L138R		D249N	F172I,nt240_247del	S8F	D230A,D666E	S13P,R363H				H97R,E259Q,A382V		G71E,A145V,S209R			M297V,S306N	G283E,M288R	R79Q,T105A,V205L,V356I,G391A	R79Q,T105A,V205L,V356I,G391A	PDC-56 (WP_034028067.1)			G148A		E257Q,S845A,K1031R	P47S,R76Q,H310R,S330A,A378T,P383S,A384V	R21H,D56G	S25G,L353Q
ARA01-005	244	acsA(17) aroE(5) guaA(12) mutL(3) nuoD(14) ppsA(4) trpE(7)										A219T	S250N	WT	PAO1			H398R		T543A,Q840E	K329Q,L331V,W358R			A75V,D249N	P60S,nt240_247del,F172I		A550V		T27S,S150G,N197S,nt649dupG,nt655del,Y396F	V671I,G860S,D893E,A900G,S903A,S912_E913del							M297V,A303V				PDC-1 (WP_003101289.1)			R11L,G148A,D183Y	D68G,M69V	S845A	R76Q,H310R,S330A,P383S		S96N
ARA01-007	291	acsA(6) aroE(5) guaA(5) mutL(3) nuoD(52) ppsA(4) trpE(2)										A219T	S250N	WT	LESB58			H398R			K329Q,W358R			D249N	P60S,nt240_247del,F172I	V156A			M85V					G71E,S209R					T105A	T105A	PDC-3 (WP_003121934.1)				D68G,M69V	E257Q,S845A			L353Q
ARA02-001	155	acsA(28) aroE(5) guaA(36) mutL(3) nuoD(3) ppsA(13) trpE(7)				sul1 (100.00%)						A219T		nt1202ins4	LESB58	P31Q		R7H,H398R		D428N,T543A,Q840E	K329Q,L331V,W358R			D249N	F172I,nt240_247del									T50P,G71E,S209R			M297V	D135N	R79Q,T105A	R79Q,T105A	PDC-5 (WP_003119095.1)			Q44H,G148A,D183Y	D68G,M69V,Q267R	A566T,V607A,S845A			L353Q
ARA02-002	253	acsA(4) aroE(4) guaA(16) mutL(12) nuoD(1) ppsA(6) trpE(3)						V126E						WT	PA14			H398R	L153R,S170N	I536V,T543A,G589A,Q840E,N1036T,Q1039R	A30T,K329Q,L331V,W358R	L138R,N186S		D249N	F172I,nt240_247del			S13P	Q156H	S912_E913del		H97R,E259Q,V354A,A382V		G71E,A145V,S209R			M297V	E114A,G283E,M288R	G27D,A55T,T105A,Q155R,V205L,G391A	G27D,A55T,T105A,Q155R,V205L,G391A	PDC-34 (WP_003137570.1)				D68G,M69V	T87S,A155T,E257Q,V660I,N669D,S685G,I703V,S845A,S915A,I982V,K1031R,S1040T	P47S,R76Q,H310R,S330A,A378T,P383S,A384V	R21H,D56G	S25G,L353Q
ARA02-003	1053	acsA(28) aroE(5) guaA(12) mutL(11) nuoD(4) ppsA(4) trpE(18)						R91S,V126E				A219T	S250N	WT	PAO1			H398R		T543A,V980I	K329Q,L331V,W358R			T236P,D249N	F172I,nt240_247del	S8F		S13P		T83I				S209R			M297V,A303V				PDC-1 (WP_003101289.1)		N117S		M69V	R540G,S845A	S330A	S169F
ARA02-004	1182	acsA(5) aroE(1) guaA(109) mutL(54) nuoD(1) ppsA(1) trpE(47)					nt2396_2397insCCGTGTGA	V126E	N269S	I186V,S1041E,V1042A				WT	MTB1		A391V	H398R	L153R,S170N	I536V,T543A,Q840E,N1036T,Q1039R	A30T,K329Q,L331V,W358R,V376M	L138R		M106T,D249N	P60S,nt240_247del,F172I	D353E,D370E	D230A,D666E	S13P,T27A,A410S		S912_E913del		H97R,E259Q,V354A,A382V		G71E,S209R				E114A,L177V	P7S,G27D,T105A,V205L,G391A	P7S,G27D,T105A,V205L,G391A	PDC-46 (WP_043083525.1)	I186V		A144V	T376S,K413M	E257Q,V434A,S845A,K1031R,S1040T	R76Q,H310R,S313G,S330A,P383S		S25G,L353Q
ARA03-001	-	acsA(39) aroE(6) guaA(12) mutL(11) nuoD(3) ppsA(15) trpE(~2)						G51R		V924M	A261T	A219T	S250N	nt92del1	F23197			H398R		T543A,Q840E	K329Q,L331V,W358R	nt595_605del		D249N	F172I,nt240_247del	P397Q				T83I		N126G		G71E,S209R			M297V,A303V,nt1330_1331del		R79Q,T105A	R79Q,T105A	PDC-5 (WP_003119095.1)	A595V		nt83del,G148A,S175L	M69V,Q267R	E257Q,S845A	S330A		S25G
ARA03-002	3620	acsA(258) aroE(8) guaA(26) mutL(119) nuoD(3) ppsA(4) trpE(9)					V619M	V126E			A99T		S250N	D43N	F23197			H398R		T543A,Q840E,nt875del	K329Q,L331V,W358R	nt345_358del		D249N	P60S,nt240_247del,F172I		I667L		A394P		A123S			S209R			M297V,A303V		K35E,T105A	K35E,T105A	PDC-546 (WP_209359118.1)	K621R	V19I		D68G,M69V	E257Q,S845A			L353Q
ARA03-003	1248	acsA(18) aroE(11) guaA(57) mutL(5) nuoD(1) ppsA(20) trpE(139)						V126E					S250N	WT	MTB1			S352I,H398R	L153R,S170N	T543A,N1036T	A30T,K329Q,L331V,W358R			D249N	F172I,nt240_247del	S8F		S13P,P35L				H97R,Q296R,V354A,A382V		G71E,S209R			M297V	E114A,G283E,M288R	G27D,T105A,V205L,G391A	G27D,T105A,V205L,G391A	PDC-16 (WP_019485213.1)			G148A	T376S,K413M	V660I,N669D,S685G,I703V,S845A,S915A,I982V,K1031R,S1040T	M34I,R76Q,H310R,S330A,P383S		S25G,L353Q
ARA03-004	160	acsA(11) aroE(5) guaA(6) mutL(32) nuoD(4) ppsA(6) trpE(26)							D373E		V72L			WT	LESB58			H398R	L153R,S170N	I546V	K329Q,L331V,W358R			D249N	P60S,nt240_247del,F172I									G71E,S209R	V50I		P274T,M297V	R244W,G283E	R79Q,T105A	R79Q,T105A	PDC-5 (WP_003119095.1)				A41T,M69A	A536S,S845A	R76Q,H310R,S330A,P383S
ARA04-001	850	acsA(11) aroE(5) guaA(6) mutL(3) nuoD(4) ppsA(4) trpE(19)										A51T		WT	FRD1			H398R	P128S,L153R,S170N		K329Q,L331V,W358R			D249N	F172I,nt240_247del	S8F,S22G		S13P,S77N				N126G		G71E,S209R			R322Q		R79Q,T105A	R79Q,T105A	PDC-5 (WP_003119095.1)			G148A	D68G,M69V	E257Q,S845A	S330A		S25G
ARA04-002	554	acsA(16) aroE(5) guaA(12) mutL(3) nuoD(2) ppsA(15) trpE(12)									A261T		S250N	WT	PAO1			H398R		T543A	A30T,K329Q,L331V,W358R			D249N	P60S,nt240_247del,F172I					T83I			G206S	G71E,V159E			R322Q		T105A	T105A	PDC-3 (WP_003121934.1)				M69V,T323S	E314D,S845A,A959S	H310R,S313G,S330A,A378T,P383S		S25G
ARA04-003	259	acsA(40) aroE(5) guaA(11) mutL(3) nuoD(4) ppsA(15) trpE(9)					N624D					A219T		WT	LESB58			A82T,H398R		T543A,Q840E,A865D	K329Q,L331V,W358R			D249N	F172I,nt240_247del	A231T		L15V	A394P	E141D				G71E,I73T,A186T			M297V	G283E,M288R	T105A	T105A	PDC-3 (WP_003121934.1)			G148A	M69V	E257Q			S25G,L353Q
ARA04-004	5106	acsA(5) aroE(8) guaA(9) mutL(124) nuoD(1) ppsA(1) trpE(26)						V126E		I186V,S1041E,V1042A		D197E		WT	MTB1		A391V	H398R	L153R,S170N	A501V,I536V,T543A,G589A,Q840E,N1036T,Q1039R	A30T,K329Q,L331V,W358R	Q95Stop,L138R		D249N	P60S,nt240_247del,F172I	S8F,D353E,D370E	D230A,A258T,D666E	S13P,A410S	A386T,nt1431_*1del	S912_E913del		G64S		G71E,A145V,S209R			M297V	E114A,M288K	F19L,R79Q,T105A,V205L,V356I,G391A	F19L,R79Q,T105A,V205L,V356I,G391A	new type	I186V		G148A	T376S,K413T	T87S,A155T,P172Q,E257Q,V660I,N669D,S685G,I703V,S845A,S915A,I982V,K1031R,S1040T	R76Q,H310R,S330A,A378T,P383S,A384V	R21H,D56G	S25G,L353Q,A751T
AST01-001	532	acsA(5) aroE(4) guaA(5) mutL(5) nuoD(5) ppsA(20) trpE(4)						V126E					S250N	WT	PA14			R243H,H398R	L153R,S170N	T543A,N1036T	A30T,K329Q,L331V,W358R			D249N	R40H,nt240_247del,F172I	S8F		S13P				H97R,V354A,A382V		G71E,A145V,S209R			T118del,M297V	E114A,G283E,M288R	G27D,T105A,V205L,S306T,G391A	G27D,T105A,V205L,S306T,G391A	PDC-59 (WP_034005655.1)					T87S,S845A	E251Q,A262E,A277T,H310R,S330A,A378T,P383S,A384V		S25G,L353Q
AST01-003	1631	acsA(8) aroE(5) guaA(12) mutL(3) nuoD(3) ppsA(3) trpE(10)												WT	F23197			H398R		T543A,A772T,Q840E,N1036T	H119Y,K329Q,L331V,W358R			D249N	P60S,nt240_247del,F172I		A598V							G71E			M297V,V358I				PDC-1 (WP_003101289.1)			R11L,G148A,D183Y	D35H,M69V	E257Q,V384L,S845A			S25G,W26R
AST01-004	3236	acsA(32) aroE(8) guaA(60) mutL(3) nuoD(1) ppsA(101) trpE(11)						V126E		S1041E,V1042A		A219T	G154R,S250N	WT	PA14		Y85F,Y377C	H398R	L153R,S170N	A527V,I536V,T543A,G589A,Q840E,Q1039R	A30T,K329Q,L331V,W358R	R124del,L138R		D249N	F172I,nt240_247del	S8F		S13P		D87N,G897D,S912_E913del		H97R,V354A,A382V		G71E,A145V,S209R				E114A,I251V,G283E,M288R	P7S,G27D,T105A,V205L,V356I,G391A	P7S,G27D,T105A,V205L,V356I,G391A	PDC-37 (WP_023092413.1)					S845A	R76Q,T175A,H310R,S330A,A378T,P383S,A384V		S25G,L353Q,F453Y
AST01-047	175	acsA(28) aroE(22) guaA(5) mutL(3) nuoD(3) ppsA(14) trpE(19)		ant(2'')-Ia (100.00%)		aadA13 (100.00%)						A219T	S250N	WT	LESB58			H398R		T543A	K329Q,W358R	G195E		D249N	P60S,nt240_247del,F172I				W459Stop	T83I,D87N				G71E,A186T							PDC-1 (WP_003101289.1)			Y132H,G148A,D183Y	M69V	E257Q,S845A	E26A,H310R,S330A,P383S
BAL01-001	379	acsA(39) aroE(5) guaA(11) mutL(28) nuoD(4) ppsA(4) trpE(63)										R180L		nt1056del5	LESB58			H398R		T543A	K329Q,L331V,W358R		T167I	D249N	F172I,nt240_247del									G71E,S209R					T105A	T105A	PDC-3 (WP_003121934.1)			G148A	D68G,M69V,A214V,S264R	E257Q,S845A	S330A		L353Q
BAL01-002	-	acsA(18) aroE(24) guaA(12) mutL(11) nuoD(13) ppsA(273) trpE(~391)						V126E		I186V			L15F,S250N	nt179ins1	LESB58			H398R	L153R,S170N	V340I,T543A	A30T,K329Q,L331V,W358R	L138R,R200S		D249N	P60S,nt240_247del,F172I	S8F	D230A,D666E	S13R,S77N,P259A		S912_E913del		A382V		G71E,S209R			M297V	G283E,M288R	G27D,R79Q,T105A,V205L	G27D,R79Q,T105A,V205L	PDC-432 (WP_179284372.1)				M69V,A105T	T87S,A155T,E257Q,V434A,V660I,N669D,S685G,I703V,S845A	R76Q,S330A		S25G,L353Q
BAL01-003	645	acsA(6) aroE(5) guaA(5) mutL(3) nuoD(3) ppsA(13) trpE(1)										A219T	S250N	WT	LESB58			H398R		E152D,T543A,D628H	K329Q,R351S,W358R			D249N	P60S,nt240_247del,F172I			S13P				Q356H		G71E,S209R			D411A		T105A,L176R	T105A,L176R	PDC-8 (WP_003118203.1)				A14V,M69V,Q267R	E257Q			S25G,L353Q
BAL01-007	5106	acsA(5) aroE(8) guaA(9) mutL(124) nuoD(1) ppsA(1) trpE(26)						V126E		I186V,S1041E,V1042A		D197E		WT	MTB1		A391V	H398R	L153R,S170N	A501V,I536V,T543A,G589A,Q840E,N1036T,Q1039R	A30T,K329Q,L331V,W358R	L138R		D249N	P60S,nt240_247del,F172I	S8F,D353E,D370E	D230A,A258T,D666E	S13P,A410S	A386T,nt1431_*1del	S912_E913del		G64S		G71E,A145V,S209R			M297V	E114A,M288K	F19L,R79Q,T105A,V205L,V356I,G391A	F19L,R79Q,T105A,V205L,V356I,G391A	new type	I186V		G148A	T376S,K413T	T87S,A155T,P172Q,E257Q,V660I,N669D,S685G,I703V,S845A,S915A,I982V,K1031R,S1040T	R76Q,H310R,S330A,A378T,P383S,A384V	R21H,D56G	S25G,L353Q,A751T
BAL02-002	-	acsA(28) aroE(5) guaA(36) mutL(5) nuoD(3) ppsA(12) trpE(1)											S250N	WT	LESB58			H398R		F29S,T543A,A772T,Q840E,N1036T	K329Q,L331V,W358R			D249N	F172I,nt240_247del					S912_E913del		N126G		G71E,S209R			M297V,A303V		T105A	T105A	PDC-3 (WP_003121934.1)			G148A	D68G,M69V	E257Q	R76Q,H310R,S330A,P383S		S25G,L353Q
BAL02-004	564	acsA(6) aroE(10) guaA(5) mutL(11) nuoD(2) ppsA(15) trpE(2)											S250N	WT	LESB58			H398R		Q282R,T543A	K329Q,W358R			D249N	P60S,nt240_247del,F172I						A123V			G71E,S209R			M297V	E114A,G283E,M288R	P7S,T105A	P7S,T105A	PDC-121 (WP_023085632.1)				M69V	S845A,A959S	S330A		L353Q
BAL02-008	2570	acsA(28) aroE(5) guaA(11) mutL(77) nuoD(4) ppsA(15) trpE(92)								Q773L		I67T		Not complete (1-1330)	LESB58			H398R		T543A,Q840E	K329Q,L331V,W358R			D249N	F172I,nt240_247del			R317Q		A51S				G71E			M297V	G283E,M288R	T105A	T105A	PDC-3 (WP_003121934.1)	R680C		G148A,S175L	M69V	E257Q,I343L,S845A	A328V,S330A		S25G,L353Q,K607R
BAL02-009	316	acsA(13) aroE(8) guaA(9) mutL(3) nuoD(1) ppsA(6) trpE(9)				aph(6)-Id (100.00%), aph(3'')-Ib (99.88%)		V126E		S1041E,V1042A				WT	MTB1		Y85F	H398R	L153R,S170N	I536V,T543A	A30T,K329Q,L331V,W358R			D249N	P60S,nt240_247del,F172I	S8F	D666E	S13P				H97R,E259Q,V354A,A382V	V202M	G71E,E153Q,S209R				E114A,G283E,M288R	T105A,V205L,V356I,G391A	T105A,V205L,V356I,G391A	PDC-36 (WP_023100808.1)			G148A,D183Y		A647V,S845A	A31V,R76Q,H310R,S330A,P383S		S25G,L353Q
BAL03-001	1203	acsA(33) aroE(1) guaA(25) mutL(6) nuoD(6) ppsA(7) trpE(5)						V126E,P143L		I186V,S1041E,V1042A		D197E		Not complete (110-1332)	PA14		A391V	H398R	L153R,S170N	V370M,I536V,T543A,G589A,Q840E,G1035D,N1036T,Q1039R	A30T,I180V,V309I,K329Q,L331V,W358R	L138R		D249N	P27S,P60S,nt240_247del,F172I	S8F,D353E,D370E	D230A,A258T	S13P		S912_E913del	S126C	H97R,E259Q,V354A,A382V		G71E,A145V,S209R			M297V	A51T,E114A,G283E,M288R	G27D,T105A,V205L,V356I,G391A	G27D,T105A,V205L,V356I,G391A	new type	I186V		Q44K,G148A	V249A	T87S,A155T,E257Q,V660I,N669D,S685G,I703V,A838V,S845A,V914I,K1031R	R76Q,S104T,H310R,S330A,P383S,A384V	R21H	S25G,L353Q
BAL03-002	-	acsA(38) aroE(39?) guaA(3) mutL(13) nuoD(180?) ppsA(2) trpE(257?)	blaOXA-2 (100.00%)	aac(6')-Il (100.00%), aac(6')-31 (94.03%)		aadA6 (100.00%), aph(6)-Ic (100.00%), sul1 (100.00%)				G957D				deleted	deleted					T543A					P60S							V354A		S209R				G283E,M288R	G27D,A97V,V205L	G27D,A97V,T105A,V205L,G391A	PDC-35 (WP_003093423.1)
BAL03-003	446	acsA(18) aroE(4) guaA(5) mutL(3) nuoD(1) ppsA(17) trpE(13)						V126E		V883G		A208V	S250N	WT	PA14			H398R	L153R,S170N	I536V,T543A,G589A,Q840E,N1036T	A30T,K329Q,L331V,W358R			D249N	P60S,nt240_247del,F172I	S8F		S13P		S912_E913del		H97R,E259Q,V354A,A382V		G71E,A145V,S209R			M297V	E114A,G283E,M288R	G27D,T105A,V205L,G391A	G27D,T105A,V205L,G391A	PDC-16 (WP_019485213.1)				M69V,T376S	E257Q,S845A	H310R,S330A,A378T,P383S,A384V		S25G,L353Q
BAL03-004	-	acsA(5) aroE(444?) guaA(57) mutL(3) nuoD(1) ppsA(33) trpE(47)					nt2396_2397insCCGTGTGA	V126E		I186V,S1041E,V1042A				WT	MTB1		A391V	A29V,H398R	L153R,S170N	I536V,T543A	V309I,K329Q,L331V,W358R			D249N	F172I,nt240_247del	S8F,D353E,D370E		S13P				H97R,V354A,A382V		G71E,A145V,S209R				E114A,G283E,M288R	G27D,T105A,Q155R,V205L,V356I,G391A	G27D,T105A,Q155R,V205L,V356I,G391A	PDC-68 (WP_033957064.1)	I186V			T376S	E257Q,S845A,K1031R	H310R,S313G,S330A,P383S		S25G,L353Q
BAL04-001	244	acsA(17) aroE(5) guaA(12) mutL(3) nuoD(14) ppsA(4) trpE(7)										A219T	S250N	WT	PAO1			H398R		Y181D,Q282R,T543A	K329Q,L331V,W358R			A75V,D249N	P60S,nt240_247del,F172I												M297V,A303V				PDC-1 (WP_003101289.1)			R11L,G148A,D183Y	D68G,M69V	S845A	R76Q,H310R,S330A,P383S		S96N
BAL04-003	308	acsA(13) aroE(4) guaA(5) mutL(5) nuoD(12) ppsA(7) trpE(15)						V126E		G957D,S1041E,V1042A			A287S	WT	PA14			H398R	L153R,S170N	I536V,T543A,G589A,Q840E,N1036T	A30T,K329Q,L331V,W358R	G89S		V73A,D249N	F172I,nt240_247del			S13P				H97insRHR,A191T,E259Q,A382V		G71E,D79E,S209R				G283E,M288R	G27D,T105A,V205L,V356I,G391A	G27D,T105A,V205L,V356I,G391A	new type					T87S,S845A	E251Q,A262E,A277T,H310R,S330A,A378T,P383S,A384V		S25G,L353Q
BAL04-004	-	acsA(11) aroE(5) guaA(36) mutL(5) nuoD(4) ppsA(4) trpE(1)												WT	LESB58			S78N,H398R	L153R,S170N	E152D,T543A,D628H,Q840E	K329Q,R351S,W358R			D249N	P60S,nt240_247del,F172I	E283A			A394P	S912_E913del				G71E,A186T			M297V,C410Y		T105A	T105A	PDC-3 (WP_003121934.1)		A574V	A136V,G148A	D68G,M69V		S330A		S25G,L353Q
BAL04-005	569	acsA(11) aroE(5) guaA(11) mutL(11) nuoD(3) ppsA(6) trpE(27)						nt254_255del						nt195ins7	LESB58			H398R	L153R,S170N	Q843P	A27T,K329Q,L331V,W358R			D249N	F172I,nt240_247del	T285I			A394P	G81D				G71E,S209R			T118del,M297V,A303V	G283E,M288R	R79Q,T105A,S254N	R79Q,T105A,S254N	PDC-53 (WP_034054438.1)		T91A	G148A,D183Y	D68G,M69V	E257Q,S845A	S330A	R82L	P16L,L353Q
CAN01-001	381	acsA(11) aroE(20) guaA(1) mutL(65) nuoD(4) ppsA(4) trpE(10)							D373E		V72L		S250N	WT	FRD1			H398R		I536V,T543A,G589A,Q840E	K329Q,L331V,W358R,L389Q			D249N	F172I,nt240_247del				A394P		L21M			G71E,A186T			M297V,A303V	G283E,M288R	T105A,G229S	T105A,G229S	PDC-14 (WP_033982123.1)			G148A,D183Y	M69V	E257Q			S25G,L353Q
CAN01-002	709	acsA(40) aroE(6) guaA(19) mutL(11) nuoD(4) ppsA(15) trpE(9)												WT	F23197			H398R		T543A,R1033L	K329Q,L331V,W358R			D249N	P60S,nt240_247del,F172I									G71E,S209R			D411A		R79Q,T105A,I365V	R79Q,T105A,I365V	PDC-60 (WP_043089496.1)			G148A,D183Y	M69V,Q267R	E257Q,S845A	S330A	nt36_84del
CAN01-003	277	acsA(39) aroE(5) guaA(9) mutL(11) nuoD(27) ppsA(5) trpE(2)									A261T		S250N	WT	F23197			H398R		T543A,Q840E	K329Q,L331V,W358R	L174Q		D249N	F172I,nt240_247del	P397Q,A407V			A394P			N126G		G71E,S209R			R322Q		R79Q,T105A	R79Q,T105A	PDC-5 (WP_003119095.1)			G148A,S175L	D68G,M69V	E257Q,S845A		E146K	S25G,A109T
CAN01-004	244	acsA(17) aroE(5) guaA(12) mutL(3) nuoD(14) ppsA(4) trpE(7)										A219T	S250N	W339X	PAO1			H398R		Y181D,Q282R,T543A	K329Q,L331V,W358R			A75V,D249N	P60S,nt240_247del,F172I												M297V,A303V		R79Q,T105A	R79Q,T105A	PDC-5 (WP_003119095.1)		A24G	R11L,G148A,D183Y	D68G,M69V	S845A	R76Q,H310R,S330A,P383S		S96N
CAT01-004	253	acsA(4) aroE(4) guaA(16) mutL(12) nuoD(1) ppsA(6) trpE(3)						V126E	nt692del					WT	PA14			H398R	L153R,S170N	I536V,T543A,G589A,Q840E,N1036T,Q1039R	A30T,K329Q,L331V,W358R	K55E,L138R,N186S		D249N	F172I,nt240_247del			S13P	Q156H	T83I,S912_E913del		H97R,E259Q,V354A,A382V		G71E,A145V,S209R			M297V	E114A,G283E,M288R	G27D,A55T,T105A,Q155R,V205L,G391A	G27D,A55T,T105A,Q155R,V205L,G391A	PDC-34 (WP_003137570.1)				D68G,M69V	T87S,A155T,E257Q,V660I,N669D,S685G,I703V,S845A,S915A,I982V,K1031R,S1040T	P47S,R76Q,H310R,S330A,A378T,P383S,A384V	R21H,D56G	S25G,L353Q
CAT01-005	612	acsA(28) aroE(5) guaA(58) mutL(11) nuoD(4) ppsA(15) trpE(44)								I745V		I67T	S250N	WT	LESB58			H398R		F29S,T543A	K329Q,L331V,R351S,W358R			D249N	F172I,nt240_247del									G71E,S209R			M297V	G283E,M288R	T105A	T105A	PDC-3 (WP_003121934.1)			G148A,S175L	M69V,Q267R	E257Q	S330A
CAT01-006	253	acsA(4) aroE(4) guaA(16) mutL(12) nuoD(1) ppsA(6) trpE(3)				aadA6 (100.00%), sul1 (100.00%)		V126E						WT	PA14				L153R	I536V,T543A,G589A,Q840E,N1036T	A30T,W358R	L138R,N186S		D249N	nt240_247del			S13P	Q156H	S912_E913del		H97R		G71E,A145V,S209R			M297V	G283E,M288R	G27D,A55T,T105A,Q155R,V205L,G391A	G27D,A55T,T105A,Q155R,V205L,G391A	PDC-34 (WP_003137570.1)				D68G,M69V	T87S,A155T,E257Q,S845A,S915A,I982V,K1031R,S1040T	P47S,R76Q,H310R	D56G	S25G
CAT01-007	1197	acsA(5) aroE(8) guaA(119) mutL(6) nuoD(12) ppsA(6) trpE(3)					A637V	V126E					Q186P	WT	PA14		G370S,A391V	H398R	L153R,S170N	I536V,T543A,G589A,Q840E,G1035D,N1036T,Q1039R	A30T,V309I,K329Q,L331V,W358R			V194E,D249N	F172I,nt240_247del			S13P				H97R,E259Q,V354A,A382V		G71E,S209R			M297V	E114A,I251V,G283E	T21A,T105A,V205L,G391A	T21A,T105A,V205L,G391A	new type					P560Q,S845A	R76Q,H310R,S313G,S330A,P383S		S25G,L353Q,V720A
CAT02-001	309	acsA(13) aroE(8) guaA(9) mutL(3) nuoD(1) ppsA(17) trpE(15)						V126E	K76Q					WT	MTB1			H398R	L153R,S170N	R8L,T543A,N1036T,Q1039R	K329Q,L331V,W358R	D83E,L138R		D249N	F172I,nt240_247del	S8F,D353E,D370E		S13P		S912_E913del		H97R,E259Q,V354A,A382V		G71E,S209R			M297V	G283E,M288R	G27D,T105A,V205L,V356I,G391A	G27D,T105A,V205L,V356I,G391A	new type		N117S	Q44H,G148A		S845A,K1031R	R76Q,H310R,S313G,S330A,P383S		S25G,L353Q
CAT02-002	266	acsA(16) aroE(5) guaA(11) mutL(72) nuoD(44) ppsA(7) trpE(52)												WT	LESB58			H398R		Q282R,T543A,Q840E	I275M,K329Q,L331V,W358R	G15d		D249N	F172I,nt240_247del		A367V							H30Y,G71E					nt1169_1170insAGCGCTGA		PDC-1 (WP_003101289.1)				D68G,M69V,Q267R,T376A	E257Q,S845A	S330A		S25G,L353Q
CAT02-003	378	acsA(1) aroE(14) guaA(3) mutL(11) nuoD(1) ppsA(15) trpE(1)										A219T		WT	LESB58			H398R		T543A	K329Q,L331V,W358R			D249N	F172I,nt240_247del							H97N		G71E,S209R			M297V		T105A,L176R	T105A,L176R	PDC-8 (WP_003118203.1)			G148A	M69V,T323S	E314D,S845A,A959S	H310R,S313G,S330A,A378T,P383S
CAT02-004	175	acsA(28) aroE(22) guaA(5) mutL(3) nuoD(3) ppsA(14) trpE(19)		ant(2'')-Ia (100.00%)		sul1 (100.00%)						A219T	S250N	nt1199ins1	LESB58					T543A	K329Q			D249N	P60S,nt240_247del,F172I					T83I,D87N				G71E							PDC-1 (WP_003101289.1)			D183Y	M69V	E257Q,S845A	E26A,H310R,S330A
CAT03-001	446	acsA(18) aroE(4) guaA(5) mutL(3) nuoD(1) ppsA(17) trpE(13)						V126E				A208V	S250N	WT	PA14			H398R	L153R,S170N	I536V,T543A,G589A,Q840E,N1036T	A30T,K329Q,L331V,W358R			D249N	P60S,nt240_247del,F172I	S8F		S13P		S912_E913del		H97R,E259Q,V354A,A382V		G71E,A145V,S209R			M297V	E114A,G283E,M288R	G27D,T105A,V205L,G391A	G27D,T105A,V205L,G391A	PDC-16 (WP_019485213.1)				M69V,T376S	E257Q,S845A	H310R,S330A,A378T,P383S,A384V		S25G,L353Q
CAT03-002	3218	acsA(89) aroE(30) guaA(31) mutL(78) nuoD(48) ppsA(24) trpE(19)						A103G,V126E		N248K	nt505_509del	Y207Stop	A29T,G30R,S250N	V127L	LESB58			A115E,A293V,V304I,E343D,H398R,Y407H	T135A,L153R	E505G,T543A,Q840E,G1035D,N1036T,Q1039R,I1040T	L12P,A30T,R151H,K329Q,L331V,W358R	L138R,N186S,L196I		K17T,D249N	E26G,P60S,nt240_247del,F172I			S13P,T34S	A394P	S912_E913del		A325T		G71E,Q182K		V29I	F188Y,M297L	G231S,G283E	R5G,T21A,P23S,A36T,T105A,Q117L,L133I,A170T,L200I,V205L,R273K,V356I,G391A	R5G,T21A,P23S,A36T,T105A,Q117L,L133I,A170T,L200I,V205L,R273K,V356I,G391A	new type	S695T		A85G,G148A,E170G	A30V,G120S,V146I,A163T,S176G,G184S,S264N,D351A	V364L,V523A,I610V,E650Q,V660I,N669D,S685G,V687L,A748V,S845A,K863Q,S915A,A1039T	R76Q,D226E,D298A,Q300R,H310R,S313G,S330A	H109Y,I149L	S25G,L353Q,D502N
CAT03-003	560	acsA(5) aroE(5) guaA(57) mutL(13) nuoD(1) ppsA(40) trpE(3)								S1041E,V1042A		D75G	S250N	WT	MTB1		Q263H	R356L,H398R	L153R,S170N	I536V,T543A,G589A,Q840E,N1036T,Q1039R	K329Q,L331V,G344D,W358R			D249N	F172I,nt240_247del	S8F		A4T,S13P				H97R,E259Q,V354A,A382V		G71E,S209R				E114A,I251V,G283E,M288R	T21A,T105A,V205L,G391P	T21A,T105A,V205L,G391P	new type			G148A	Q267R	V660I,N669D,S685G,I703V,S845A,S915A,I982V,K1031R,S1040T	R76Q,H310R,S330A,P383S		S25G,L353Q
CAT03-004	309	acsA(13) aroE(8) guaA(9) mutL(3) nuoD(1) ppsA(17) trpE(15)												WT	MTB1		F20L	H398R	L153R,S170N	T543A,N1036T,Q1039R	K329Q,L331V,W358R	D83E,L138R		D249N	F172I,nt240_247del	S8F,D353E,D370E	G1006_A1007del	S13P		S912_E913del		H97R,E259Q,V354A,A382V		G71E,Y157Stop,S209R			M297V	G283E,M288R	G27D,T105A,V205L,V356I,G391A	G27D,T105A,V205L,V356I,G391A	new type		N117S	Q44H,G148A		S845A,K1031R	R76Q,H310R,S313G,S330A,P383S		S25G,L353Q
CAT04-001	274	acsA(23) aroE(5) guaA(11) mutL(7) nuoD(1) ppsA(12) trpE(7)					H148N,D279Y						S250N	WT	LESB58			A82T,H398R		T543A,Q840E	K329Q,L331V,D346H,W358R	nt485_488dupATCT		A123V,D249N	F172I,nt240_247del				A82V,A358V,A394P					G71E,S209R			nt111dupC,M297V		T21A,T105A,G391A	T21A,T105A,G391A	new type			R11L,G148A,D183Y	D68G,M69V	E257Q,A536S,S845A			S25G
CAT04-002	4782	acsA(5) aroE(5) guaA(3) mutL(3) nuoD(1) ppsA(1) trpE(399)							Q295Stop			A72V,A208V	S250N	WT	MTB1			H398R	L153R,S170N	I536V,T543A,G614S,Q840E,N1036T,Q1039R	A36T,K329Q,L331V,W358R			D249N	F172I,nt240_247del			L15V		D87N,S912_E913del		R69H,H97R,E259Q,V354A,A382V		G71E,A145V,S209R	V50I		M297V			deleted		I186V				E257Q,S845A,K1031R	R76Q,H310R,S313G,S330A,P383S		S25G,L353Q
CAT04-003	-	acsA(11) aroE(~5) guaA(12) mutL(11) nuoD(4) ppsA(4) trpE(20)											S250N	WT	PA14			H398R	L153R,S170N	I536V,T543A,G589A	A30T,K329Q,L331V,W358R			D249N	F172I,nt240_247del						P72R	H97R,E259Q,A382F		G71E,S209R,P210L			M297V	G283E,M288R	T105A	T105A	PDC-3 (WP_003121934.1)			G148A,S175L	M69V,Q267R	S845A	S330A		S25G
CAT04-005	308	acsA(13) aroE(4) guaA(5) mutL(5) nuoD(12) ppsA(7) trpE(15)						V126E,nt247dupC		G957D,S1041E,V1042A			A287S	WT	PA14			H398R	L153R,S170N	I536V,T543A,G589A,Q840E,N1036T	A30T,K329Q,L331V,W358R	G89S		V73A,D249N	F172I,nt240_247del,F272L			S13P		T83I		A191T,E259Q,A382V		G71E,D79E,S209R				G283E,M288R	G27D,T105A,V205L,V356I,G391A	G27D,T105A,V205L,V356I,G391A	new type				T195P	T87S,S845A	E251Q,A262E,A277T,H310R,S330A,A378T,P383S,A384V		S25G,L353Q
CAT05-001	274	acsA(23) aroE(5) guaA(11) mutL(7) nuoD(1) ppsA(12) trpE(7)					H148N						S250N	WT	LESB58			A82T,H398R		T543A,Q840E	K329Q,L331V,D346H,W358R			D249N	F172I,nt240_247del				A394P					G71E,S209R			M297V		T21A,T105A,G391A	T21A,T105A,G391A	new type			R11L,G148A,D183Y	D68G,M69V	E257Q,A536S,S845A			S25G
CAT05-002	1197	acsA(5) aroE(8) guaA(119) mutL(6) nuoD(12) ppsA(6) trpE(3)					A637V	V126E		nt2575_2582del			Q186P	WT	PA14		G370S,A391V	H398R	L153R,S170N	I536V,T543A,G589A,Q840E,G1035D,N1036T,Q1039R	A30T,V309I,K329Q,L331V,W358R			V194E,D249N	F172I,nt240_247del	E51Stop		S13P				H97R,E259Q,V354A,A382V		G71E,S209R			M297V	E114A,I251V	T21A,T105A,V205L,G391A	T21A,T105A,V205L,G391A	new type					P560Q,S845A	R76Q,H310R,S313G,S330A,P383S		S25G,L353Q,V720A
CAT05-004	267	acsA(19) aroE(5) guaA(12) mutL(11) nuoD(11) ppsA(4) trpE(14)				aph(6)-Id (100.00%), aph(3'')-Ib (100.00%)						A219T	S250N	WT	PAO1			H398R		Y181D,Q282R,T543A	K329Q,L331V,W358R			A75V,D249N	P60S,nt240_247del,F172I			R151L						G213S			M297V,A303V		T105A	T105A	PDC-3 (WP_003121934.1)			R11L,G148A,D183Y		V660I,N669D,S685G,I703V,S845A,S915A,I982V,K1031R,S1040T			L353Q,R360L
CAT05-005	253	acsA(4) aroE(4) guaA(16) mutL(12) nuoD(1) ppsA(6) trpE(3)						V126E						nt466ins4	PA14			H398R	L153R,S170N	I536V,T543A,Q840E,N1036T,Q1039R	A30T,K329Q,L331V	N186S		D249N	F172I				Q156H	S912_E913del		H97R,V354A,A382V		G71E,A145V,S209R					G27D,A55T,T105A,Q155R,V205L,G391A	G27D,A55T,T105A,Q155R,V205L,G391A	PDC-34 (WP_003137570.1)					A155T,E257Q,V660I,I703V,S915A,I982V,K1031R,S1040T	P47S,H310R,S330A,A378T	R21H,D56G	S25G,L353Q
CAT06-001	1251	acsA(35) aroE(11) guaA(25) mutL(6) nuoD(13) ppsA(6) trpE(84)					S466Y,nt2396_2397insCCGTGTGA	nt74_86del,V126E	V286I	I186V,P668L,S1041E,V1042A		P55L	S250N	WT	MTB1			H398R	L153R,S170N	I536V,T543A,G589A,Q840E,N1036T,Q1039R	A30T,V309I,K329Q,L331V,W358R,S382G	T32P,L138R		D249N	F172I,nt240_247del			S13P				H97R,E259Q,V354A,A382V		G71E,A145V,S209R				E114A,G283E,M288R	G27D,T105A,V205L,V356I,G391A,K392E	G27D,T105A,V205L,V356I,G391A,K392E	new type	H38R,H517R,Y552C				T87S,A155T,E257Q,V660I,N669D,S685G,I703V,S845A,K1031R	P47S,R76Q,H310R,S330A,A378T,P383S,A384V	R21H,D56G,T140P	S25G,L353Q
CAT06-002	-	acsA(17) aroE(5) guaA(289?) mutL(7) nuoD(27?) ppsA(4) trpE(7)						V126E				A219T	S250N	nt134del1	F23197					T543A	K329Q,L331V			D249N	P60S,nt240_247del	S8F			P456S					G71E,S209R			M297V	G283E,M288R		T105A	PDC-3 (WP_003121934.1)			G46S	M69V	E257Q,S845A	S330A		S25G
CAT06-003	244	acsA(17) aroE(5) guaA(12) mutL(3) nuoD(14) ppsA(4) trpE(7)										A219T	S250N	WT	PAO1			H398R		Y181D,Q282R,T543A	K329Q,L331V,W358R			A75V,D249N	P60S,nt240_247del,F172I												M297V,A303V				PDC-1 (WP_003101289.1)			R11L,G148A,D183Y	D68G,M69V	S845A	R76Q,H310R,S330A,P383S		S96N
CAT06-004	699	acsA(7) aroE(5) guaA(7) mutL(3) nuoD(4) ppsA(1) trpE(7)								S937W				WT	PAO1			H398R						D249N	F172I,nt240_247del																PDC-1 (WP_003101289.1)
CAT07-001	1204	acsA(6) aroE(5) guaA(78) mutL(5) nuoD(15) ppsA(4) trpE(3)					I769V						S250N	WT	LESB58			H398R		T543A,R722S,Q840E	K329Q,L331V,W358R			D249N	F172I,nt240_247del									G71E			M297V	A10S	R79Q,T105A	R79Q,T105A	PDC-5 (WP_003119095.1)				D68G,M69V	S845A	S330A		L353Q
CAT07-002	1632	acsA(9) aroE(13) guaA(3) mutL(6) nuoD(64) ppsA(33) trpE(42)						V126E		I186V,nt1868_1869del				WT	PA14			H398R	L153R,S170N	I536V,T543A,N1036T,Q1039R	K329Q,L331V,W358R	L199_S202del		D249N	P28L,P60S,nt240_247del,F172I	S8F		S13P	H473Y	T83A		H97R,E259Q,V354A,A382V		G71E,R112H,A145V,S209R			T118del,M297V	E114A,I251V,G283E,M288R	G27D,T105A,V205L,G391P	G27D,T105A,V205L,G391P	PDC-138 (WP_064484003.1)					E257Q,S845A,K1031R	R76Q,A262E,H310R,S330A,V370A,P383S,A384V	D56G	S25G,L353Q
CAT07-008	875	acsA(16) aroE(5) guaA(36) mutL(3) nuoD(4) ppsA(13) trpE(7)								nt2860dupC		A219T	S250N	WT	LESB58		A310V	H398R,P427S		T543A	K329Q,R351S,W358R			D249N	F172I,nt240_247del				A394P			N126G		G71E			R322Q		R79Q,T105A	R79Q,T105A	PDC-5 (WP_003119095.1)			G148A,D183Y	D68G,M69V	E257Q,S845A			L353Q
CAT07-009	277	acsA(39) aroE(5) guaA(9) mutL(11) nuoD(27) ppsA(5) trpE(2)									A261T		S250N	WT	F23197			D68E,H398R		T543A,Q840E	K329Q,L331V,W358R	L174Q		D249N	F172I,nt240_247del	P397Q,A407V			A394P			N126G		G71E,S209R			R322Q		R79Q,T105A	R79Q,T105A	PDC-5 (WP_003119095.1)			G148A,S175L	D68G,M69V	E257Q,S845A			S25G,L353Q
CAT08-001	2457	acsA(11) aroE(14) guaA(6) mutL(11) nuoD(1) ppsA(15) trpE(23)								Q218Stop		D197E		WT	LESB58			D81N,H398R	L153R,S170N	T543A	K329Q,L331V,W358R			D249N	F172I,nt240_247del	S8F,D353E,D370E	D230A,D666E	S13P,R363H		S912_E913del		H97R,E259Q		G71E,S209R			M297V,A303V	G283E,M288R	T105A	T105A	PDC-3 (WP_003121934.1)				M69V	E257Q,A959S			S25G,L353Q
CAT08-002	1248	acsA(18) aroE(11) guaA(57) mutL(5) nuoD(1) ppsA(20) trpE(139)						V126E					S250N	WT	MTB1			S352I,H398R	L153R,S170N	T543A,N1036T	A30T,K329Q,L331V,W358R			D249N	F172I,nt240_247del,V176M	S8F		S13P,P35L				H97R,Q296R,V354A,A382V		G71E,S209R			M297V	E114A,G283E,M288R	G27D,T105A,V205L,G391A	G27D,T105A,V205L,G391A	PDC-16 (WP_019485213.1)			G148A	T376S,K413M	V660I,N669D,S685G,I703V,S845A,S915A,I982V,K1031R,S1040T	M34I,R76Q,H310R,S330A,P383S		S25G,L353Q
CAT08-003	3235	acsA(18) aroE(4) guaA(57) mutL(18) nuoD(13) ppsA(6) trpE(47)						V126E				A208V	S250N	WT	MTB1			V295I,V313I,H398R	L153R,S170N	I536V,T543A,G589A,Q840E	A30T,K329Q,L331M,W358R			D249N	F172I,nt240_247del	S8F,D353E,D370E	D230A,D666E,V957I	S13P				A61V,H97R,E259Q,V354A,A382V		G71E,A145V,S209R				G283E,M288R	P23S,T105A,V205L,G391A	P23S,T105A,V205L,G391A	new type	I186V		G148A		E314D,S845A	R76Q,T175A,H310R,S313G,S330A,P383S		S25G,L353Q
CAT08-004	347	acsA(40) aroE(5) guaA(17) mutL(5) nuoD(4) ppsA(15) trpE(7)						V126E	N339_L349del			D197E	S41I	WT	LESB58			V238L,H398R	nt622_625del	T543A,E959K	K329Q,L331V,W358R,L389Q			D249N	P60S,nt240_247del,F172I	S8F								G71E,S209R,P210L			M297V		T105A	T105A	PDC-3 (WP_003121934.1)					E257Q,L307Q,S845A	H310R,S313G,S330A,P383S		S25G
CAT09-001	-	acsA(161) aroE(~71) guaA(59) mutL(77) nuoD(4) ppsA(~126) trpE(5)						V126E		I186V,S1041E,V1042A			V201M	WT	F23197			H398R	L153R,S170N	T543A,G589A	K329Q,L331V,W358R			D249N	F172I,nt240_247del		D666E	S13P,S77N,A365V	A394P,A474T					G71E,A186T,L206V,S209R			M297V		R79Q,T105A,V205L,V356I,G391A	R79Q,T105A,V205L,V356I,G391A	PDC-56 (WP_034028067.1)				D68G,M69V,Q267R	T87S,A155T,E257Q,S845A	R76Q,H310R,S330A,A378T,P383S,A384V	R21H,D56G	S25G,L353Q
CAT09-002	-	acsA(161) aroE(~71) guaA(59) mutL(77) nuoD(4) ppsA(~126) trpE(5)						V126E		I186V,S1041E,V1042A			V201M	WT	F23197			H398R	L153R,S170N	T543A,G589A	K329Q,L331V,W358R			D249N	F172I,nt240_247del		D666E	S13P,S77N,A365V	A394P,A474T					G71E,A186T,L206V,S209R			M297V		R79Q,T105A,V205L,V356I,G391A	R79Q,T105A,V205L,V356I,G391A	PDC-56 (WP_034028067.1)				D68G,M69V,Q267R	T87S,A155T,E257Q,S845A	R76Q,H310R,S330A,A378T,P383S,A384V	R21H,D56G	S25G,L353Q
CAT09-004	111	acsA(17) aroE(5) guaA(5) mutL(4) nuoD(4) ppsA(4) trpE(3)	blaOXA-46 (100.00%)	aac(6')-Ib3 (99.82%)		sul1 (100.00%)		V126E				A219T		WT	FRD1			L137P,R279Q,H398R		G530S	K329Q,L331V,W358R			D249N	F172I,nt240_247del					T83I,V671I,G860S,D893E,A900G,S903A,S912_E913del			nt398_399del	G71E			D411A	G283E	T105A	T105A	PDC-3 (WP_003121934.1)			V10G,G148A	M69V,Q267R	E257Q,S845A	S330A		K607R,M715K
CAT09-005	560	acsA(5) aroE(5) guaA(57) mutL(13) nuoD(1) ppsA(40) trpE(3)						nt80_81insT		S1041E,V1042A		D75G	S250N	L252P	MTB1		Q263H	R356L,H398R	L153R,S170N,E214K	I536V,T543A,G589A,Q840E,N1036T,Q1039R	K329Q,L331V,G344D,W358R			D249N	F172I,nt240_247del	S8F		A4T,S13P				H97R,E259Q,V354A,A382V		G71E,S209R				E114A,I251V,G283E,M288R	T21A,T105A,V205L,G391P	T21A,T105A,V205L,G391P	new type			G148A,R164C	Q267R	V660I,N669D,S685G,I703V,S845A,S915A,I982V,K1031R,S1040T	R76Q,H310R,S330A,P383S		S25G,L353Q
CAT10-001	245	acsA(39) aroE(6) guaA(12) mutL(11) nuoD(3) ppsA(15) trpE(2)									A261T	A219T	S250N	WT	F23197			H398R		T543A,Q840E	K329Q,L331V,W358R			D249N	F172I,nt240_247del	P397Q						N126G		G71E,S209R			M297V,A303V		R79Q,T105A	R79Q,T105A	PDC-5 (WP_003119095.1)			D28G,G148A,S175L	M69V,Q267R	E257Q,S845A	S330A		S25G
CAT10-002	794	acsA(17) aroE(22) guaA(5) mutL(11) nuoD(3) ppsA(86) trpE(19)										I67T		WT	LESB58		S153R	H398R	L153R,S170N	F29S,T543A,Q840E	K329Q,L331V,W358R			D249N	F172I,nt240_247del									G71E,S209R	V50I		M297V	R244W	T105A	T105A	PDC-3 (WP_003121934.1)			A136V,G148A	M69V,Q267R	E257Q,S845A	S330A		S25G,L353Q,K607R
CAT10-003	313	acsA(47) aroE(8) guaA(7) mutL(6) nuoD(8) ppsA(11) trpE(40)						V126E			D448N		S250N	WT	MTB1			H398R	L153R,S170N	I536V,T543A,G589A,Q840E,N1036T,Q1039R	K329Q,L331V,W358R			V73A,D249N	P60S,nt240_247del,F172I			A4T,S13P				H97R,A191T,E259Q,A382V		G71E,A145V,S209R			M297V	E114A,I251V,G283E,M288R	P7S,G27D,T105A,V205L,V356I,G391A	P7S,G27D,T105A,V205L,V356I,G391A	PDC-37 (WP_023092413.1)					S845A,K1031R	S330A		S25G,L353Q
CAT10-004	313	acsA(47) aroE(8) guaA(7) mutL(6) nuoD(8) ppsA(11) trpE(40)						V126E			D448N		S250N	WT	MTB1			H398R	L153R,S170N	I536V,T543A,G589A,Q840E,N1036T,Q1039R	K329Q,L331V,W358R			V73A,D249N	P60S,nt240_247del,F172I			A4T,S13P				H97R,A191T,E259Q,A382V		G71E,A145V,S209R			M297V	E114A,I251V,G283E,M288R	P7S,G27D,T105A,V205L,V356I,G391A	P7S,G27D,T105A,V205L,V356I,G391A	PDC-37 (WP_023092413.1)					S845A,K1031R	S330A		S25G,L353Q
CAT11-002	605	acsA(39) aroE(5) guaA(20) mutL(3) nuoD(1) ppsA(6) trpE(10)										A219T		WT	LESB58			H398R		Q282R	K329Q,W358R			D249N	F172I,nt240_247del					A688S				G71E,S209R			M297V,A303V		T105A	T105A	PDC-3 (WP_003121934.1)		T91A	G148A	M69V	E257Q,S845A	H310R,S330A,P383S		S25G,L353Q
CAT11-003	386	acsA(17) aroE(5) guaA(11) mutL(18) nuoD(4) ppsA(10) trpE(3)							D373E		V72L	A219T	S250N	WT	LESB58			A285V,H398R		V240M,G508S,F509S,T543A	K329Q,L331V,W358R			D249N	P60S,nt240_247del,F172I									G71E					T105A,L176R	T105A,L176R	PDC-8 (WP_003118203.1)			R11L,G148A,D183Y	D68G,M69V	S845A		R82L
CAT11-004	455	acsA(6) aroE(14) guaA(12) mutL(11) nuoD(1) ppsA(4) trpE(20)										A219T		WT	PA14			H398R	L153R,S170N	E152D,T543A,D628H	K329Q,R351S,W358R			D249N	P60S,nt240_247del,F172I	S8F,D353E,D370E	D230A	S13P,A113S						G71E,S209R,P210L			M297V,C410Y		T105A	T105A	PDC-3 (WP_003121934.1)			G148A,S175L	D68G,M69V,N73D	E257Q,S845A	T145I,S330A		S25G
CAT11-007	-	acsA(4) aroE(390?) guaA(16) mutL(12) nuoD(1) ppsA(6) trpE(3)												WT	PA14					I536V,T543A	K329Q,L331V									A668T,S912_E913del									T105A,V205L	G27D,A55T,T105A,Q155R,V205L,G391A	PDC-34 (WP_003137570.1)				D68G,M69V	S845A,S915A,K1031R,S1040T			L353Q
CLE01-007	988	acsA(16) aroE(5) guaA(36) mutL(3) nuoD(4) ppsA(7) trpE(3)										A219T		WT	FRD1			H398R		V746M,V980I	K329Q,L331V,W358R			D249N	P60S,nt240_247del,F172I			A38T						G71E,S209R			M297V	G283E,M288R	G27D,T105A,Q155R,V205L,S306T,G391A	G27D,T105A,Q155R,V205L,S306T,G391A	PDC-23 (WP_034071670.1)			G148A,D183Y	M69V,R210H	E257Q,S845A	S330A		S25G,L353Q
CLE01-009	849	acsA(11) aroE(5) guaA(11) mutL(11) nuoD(4) ppsA(13) trpE(1)										I67T,A219T		WT	LESB58	A29S		H398R			K329Q,W358R			D249N	F172I,nt240_247del							I330V		G71E				G231S	T105A,L176R	T105A,L176R	PDC-8 (WP_003118203.1)			G148A,S175L	M69V	E257Q,S845A,A959S			S25G,L353Q
CLE01-012	274	acsA(23) aroE(5) guaA(11) mutL(7) nuoD(1) ppsA(12) trpE(7)					H148N			M184_R185insI			S250N	WT	LESB58			A82T,H398R		T543A,Q840E	K329Q,L331V,D346H,W358R			D249N	F172I,nt240_247del				A358V,A394P					G71E,S209R			M297V		T21A,T105A,G391A	T21A,T105A,G391A	new type			R11L,G148A,D183Y	D68G,M69V	E257Q,A536S,S845A			S25G
CLE01-014	309	acsA(13) aroE(8) guaA(9) mutL(3) nuoD(1) ppsA(17) trpE(15)						V126E	K76Q					WT	MTB1			H398R	L153R,S170N	T543A,N1036T,Q1039R	K329Q,L331V,W358R	L138R		D249N	F172I,nt240_247del	S8F,D353E,D370E				S912_E913del		H97R,V354A,A382V		G71E,S209R			M297V	G283E,M288R	G27D,T105A,V205L,V356I,G391A	G27D,T105A,V205L,V356I,G391A	new type		N117S	Q44H,G148A		S845A,K1031R	R76Q,H310R,S313G,P383S		S25G,L353Q
CLE02-002	-	acsA(5) aroE(16) guaA(5) mutL(13) nuoD(1) ppsA(6) trpE(15)								I186V,S1041E,V1042A				WT	PA14			H398R	L153R,S170N	I536V,T543A,G589A	A30T,K329Q,L331V,W358R	G89S		D249N	F172I,nt240_247del,A225V	S8F		S13P				Y60F,H97R,E259Q,V354A,A382V		G71E,A145V,S209R			nt111dupC,V296A,M297V	E114A,S179T,G283E,M288R	P7S,T105A,V205L,A382T,G391A	P7S,T105A,V205L,A382T,G391A	new type			R178H		N775K,S845A,K1031R	M320V,S330A,P383S	D56G,G133S	S25G,L353Q
CLE02-003	399	acsA(11) aroE(5) guaA(1) mutL(2) nuoD(2) ppsA(15) trpE(2)						V126E		D59_Q63del		A219T		WT	LESB58			H398R		Q282R,T543A	K329Q,W358R	S9F		D249N,nt409del	P60S,nt240_247del,F172I,R177H	T30N	E860G		M85V	A51V,T83I				G71E,S209R	Q337Stop				T105A	T105A	PDC-3 (WP_003121934.1)			Q44H,G148A		G211E,S845A,K1031R			S25G,L353Q,K607R
CLE02-004	155	acsA(28) aroE(5) guaA(36) mutL(3) nuoD(3) ppsA(13) trpE(7)										A219T		WT	LESB58	P31Q		H398R		D428N,T543A,Q840E	K329Q,L331V,W358R			D249N	F172I,nt240_247del									G71E,S209R			M297V		R79Q,T105A	R79Q,T105A	PDC-5 (WP_003119095.1)			Q44H,G148A,D183Y	D68G,M69V,Q267R	A566T,V607A,S845A			L353Q
CLE02-005	2620	acsA(18) aroE(8) guaA(24) mutL(3) nuoD(1) ppsA(6) trpE(26)						V126E	K86E				S250N	Not complete (1-1305)	MTB1		Y85F	H398R	L153R,S170N	T543A,Q789H,Q840E,N1036T	A30T,K329Q,L331V,W358R	nt564del		D249N	F172I,nt240_247del	S8F,E283K,D353E,D370E	D230A,D666E	S13P,T34P		D87N		H97R,E259Q,V354A,A382V		G71E,A145V,S209R			A398T	E114A,D135N,G283E,M288R	T21A,T105A,V205L,G391A	T21A,T105A,V205L,G391A	new type					S845A	R76Q,T175A,H310R,S330A,E347K,P383S		S25G,L353Q
CLE03-001	274	acsA(23) aroE(5) guaA(11) mutL(7) nuoD(1) ppsA(12) trpE(7)					H148N						S250N	WT	LESB58			A82T,H398R		T543A,Q840E	K329Q,L331V,D346H,W358R			D249N	F172I,nt240_247del				A358V,A394P					G71E,S209R			M297V		T21A,T105A,G391A	T21A,T105A,G391A	new type			R11L,G148A,D183Y	D68G,M69V	E257Q,A536S,S845A			S25G
CLE03-002	181	acsA(28) aroE(5) guaA(11) mutL(3) nuoD(4) ppsA(12) trpE(3)							D373E		V72L			WT	LESB58			H398R		F29S,T543A,A702T,A772T,Q840E,N1036T	K329Q,L331V,W358R			S179P,D249N	P60S,nt240_247del,F172I									G71E,S209R			M297V,A303V		T105A	T105A	PDC-3 (WP_003121934.1)			R11L,G148A,D183Y	D68G,M69V	E257Q,S845A	G8R,A49V	R82L	L353Q
CLE03-003	3218	acsA(89) aroE(30) guaA(31) mutL(78) nuoD(48) ppsA(24) trpE(19)						A103G,V126E		N248K			A29T,G30R,S250N	V127L	LESB58			A115E,A293V,V304I,E343D,H398R,Y407H	T135A,L153R	E505G,T543A,Q840E,G1035D,N1036T,Q1039R,I1040T	L12P,A30T,R151H,K329Q,L331V,W358R	L138R,N186S,L196I		K17T,Q189Stop,D249N	E26G,P60S,nt240_247del,F172I			S13P,T34S	A394P	S912_E913del		A325T		G71E,Q182K		V29I	M297L	G231S,G283E	R5G,T21A,P23S,A36T,T105A,Q117L,L133I,A170T,L200I,V205L,R273K,V356I,G391A	R5G,T21A,P23S,A36T,T105A,Q117L,L133I,A170T,L200I,V205L,R273K,V356I,G391A	new type	S695T		A85G,G148A,E170G	A30V,G120S,V146I,A163T,S176G,G184S,S264N,D351A	V364L,V523A,I610V,E650Q,V660I,N669D,S685G,V687L,A748V,S845A,K863Q,S915A,A1039T	R76Q,D226E,D298A,Q300R,H310R,S313G,S330A	H109Y,I149L	S25G,L353Q,D502N
CLE03-004	1527	acsA(17) aroE(10) guaA(129) mutL(5) nuoD(4) ppsA(112) trpE(19)										A219T		WT	LESB58			H398R		T543A,R722S,R786H,V980I	K329Q,L331V,W358R			R108C,D249N	M7V,P60S,nt240_247del,F172I			S13P,T37A				P427S		G71E,A186T			M297V,A303V		T105A,S173R	T105A,S173R	PDC-171 (WP_058180135.1)			Q44H,P126Q,G148A,D183Y	M69V	Q149H,E257Q,S845A	H310R,S330A,P383S		L353Q
CLE04-001	1248	acsA(18) aroE(11) guaA(57) mutL(5) nuoD(1) ppsA(20) trpE(139)						V126E					S250N	WT	MTB1			S352I,H398R	L153R,S170N	T543A,N1036T	A30T,K329Q,L331V,W358R	nt370del		D249N	F172I,nt240_247del	S8F		S13P,P35L				H97R,Q296R,V354A,A382V		G71E,S209R			M297V	E114A,G283E,M288R	G27D,T105A,V205L,G391A	G27D,T105A,V205L,G391A	PDC-16 (WP_019485213.1)			G148A	T376S,K413M	V660I,N669D,S685G,I703V,S845A,S915A,I982V,K1031R,S1040T	M34I,R76Q,H310R,S330A,P383S		S25G,L353Q
CLE04-002	175	acsA(28) aroE(22) guaA(5) mutL(3) nuoD(3) ppsA(14) trpE(19)		ant(2'')-Ia (100.00%)				nt388_391dupACCC				A219T	S250N	Q142X	LESB58			H398R		T543A	K329Q,W358R	G195E		D249N	P60S,nt240_247del,F172I					T83I,D87N				G71E,A186T				G154R			PDC-1 (WP_003101289.1)			G148A,D183Y	M69V	E257Q,S845A	E26A,H310R,S330A,P383S
CLE04-003	1194	acsA(28) aroE(24) guaA(10) mutL(5) nuoD(1) ppsA(6) trpE(2)						V126E		I963V		A219T		WT	LESB58			H398R		Q282R,T543A	K329Q,L331V,W358R	L138R		D249N	A13P,P60S,nt240_247del,F172I				A394P	A659T				G71E,S209R			M297V		T105A	T105A	PDC-3 (WP_003121934.1)				Q267R	T87S,A155T,E257Q,E314Q,V434A,V660I,N669D,S685G,I703V,G744D,S845A,S915A,I982V,K1031R,S1040T	R76Q,H310R,S330A,A378T,Q381P,A384V		S25G,L353Q,K607R
CLE04-004	254	acsA(6) aroE(5) guaA(58) mutL(11) nuoD(3) ppsA(4) trpE(37)												L292P	LESB58			H398R		F29S,T543A,A772T,Q840E,N1036T	K329Q,L331V,W358R			D249N	P60S,nt240_247del,F172I			S13P		V671A				G71E,S209R			D411A		T105A,L176R	T105A,L176R	PDC-8 (WP_003118203.1)				D68G,M69V	E257Q,S845A			S25G,L353Q
CLE05-001	198	acsA(11) aroE(5) guaA(11) mutL(11) nuoD(3) ppsA(27) trpE(7)						V126E	I63V			A219T	T200I	WT	PAO1			H398R		F29S,T543A,A772T,Q840E,N1036T	K329Q,L331V,W358R			D249N	F172I,nt240_247del		G1056D	F86S,D102N,A162V	A394P				D187H	G71E,S209R				G283E,M288R	T105A,V205L	T105A,V205L	PDC-31 (WP_016562272.1)			Q44H,G148A,D183Y		S845A	S330A,Q381L,nt968del	nt339_348del	S25G,L353Q,K607R
CLE05-002	253	acsA(4) aroE(4) guaA(16) mutL(12) nuoD(1) ppsA(6) trpE(3)						V126E						WT	PA14			H398R		I536V,T543A,Q840E,N1036T,Q1039R	A30T	L138R,N186S		D249N	F172I,nt240_247del			S13P	Q156H	S912_E913del		H97R,E259Q,V354A,A382V		G71E,A145V			M297V	G283E,M288R	T105A,Q155R,V205L,G391A	G27D,A55T,T105A,Q155R,V205L,G391A	PDC-34 (WP_003137570.1)				D68G,M69V	T87S,A155T,E257Q,S915A,I982V,K1031R,S1040T	P47S,R76Q,H310R	R21H,D56G	S25G,L353Q
CLE05-003	1232	acsA(6) aroE(5) guaA(4) mutL(3) nuoD(4) ppsA(6) trpE(25)							D373E		V72L	A219T		D43N	F23197			H398R		T543A	K329Q,L331V,W358R	L128M,nt392del		D249N	P60S,nt240_247del,F172I									G71E,S209R			Q101E,M297V,A303V		T105A,L176R	T105A,L176R	PDC-8 (WP_003118203.1)			G148A,D183Y	D68G,M69V	A536S,S845A	R76Q,H310R,S330A,P383S
CLE05-004	460	acsA(40) aroE(57) guaA(11) mutL(3) nuoD(4) ppsA(28) trpE(37)										A219T		Not complete (1-1330)	LESB58			D68N,H398R		F29S,T543A,Q840E	K329Q,L331V,V335M,W358R	L128M		A166T,D249N	F172I,nt240_247del					D87N				G71E,S209R			M297V,A303V,D395E	R244W,G283E	R79Q,T105A	R79Q,T105A	PDC-5 (WP_003119095.1)			A136V,G148A	M69V	E257Q		Ter188Cext	S25G,L353Q
CLM01-001	1800	acsA(11) aroE(5) guaA(73) mutL(3) nuoD(4) ppsA(4) trpE(3)						T69A,V126E				R182C,A219T	S250N	WT	FRD1			H398R		T543A	K329Q,L331V,W358R			D249N	F172I,nt240_247del			A38T	A394P			A382V		G71E,S209R		P129L	M297V,A303V	E114A			PDC-1 (WP_003101289.1)	D410G	N117S		D68G,M69V,Q267R	E257Q,S845A			S25G,L353Q
CLM01-002	671	acsA(5) aroE(5) guaA(57) mutL(13) nuoD(1) ppsA(74) trpE(3)								S1041E,V1042A		D75G	S250N	WT	MTB1		Q263H	R356L,H398R	L153R,S170N	I536V,T543A,G589A,Q840E,N1036T,Q1039R	K329Q,L331V,G344D,W358R	A35V		D249N	F172I,nt240_247del	S8F		A4T,S13P				H97R,E259Q,V354A,A382V		G71E,S209R				E114A,I251V,G283E,M288R	T21A,T105A,V205L,G391P	T21A,T105A,V205L,G391P	new type			G148A	Q267R	V660I,N669D,S685G,I703V,A734V,S845A,S915A,I982V,K1031R,S1040T	R76Q,H310R,S330A,P383S		S25G,L353Q
CLM01-003	1480	acsA(11) aroE(10) guaA(94) mutL(3) nuoD(1) ppsA(12) trpE(26)											S250N	WT	LESB58			H398R		T543A,A604T,Q840E	K329Q,L331V,W358R			D249N	F172I,nt240_247del	S8P		S13P						G71E,S209R			M297V,A303V	E114A	P7S,T105A	P7S,T105A	PDC-121 (WP_023085632.1)				M69V	T304A,S845A	S330A,Q381L		S25G,L353Q
CLM01-004	369	acsA(1) aroE(5) guaA(20) mutL(16) nuoD(3) ppsA(4) trpE(7)							I261V			A219T	S92T,S250N	WT	LESB58			H398R		T543A	K329Q,L331V,W358R			D249N	P60S,nt240_247del,F172I				A394P			D327E		G71E			M297V		R79Q,T105A,I365V	R79Q,T105A,I365V	PDC-60 (WP_043089496.1)			D28G	M69V	E257Q,A536S,S845A	H310R,S313G,S330A,A378T,P383S		L353Q
CLM02-001	175	acsA(28) aroE(22) guaA(5) mutL(3) nuoD(3) ppsA(14) trpE(19)	blaOXA-2 (100.00%), blaVIM-20 (100.00%)	aph(3')-VI (100.00%), ant(2'')-Ia (100.00%)								A219T	S250N	nt49ins5	LESB58			H398R		T543A	K329Q,W358R	G195E		D249N	P60S,nt240_247del,F172I					T83I,D87N				G71E,A186T							PDC-1 (WP_003101289.1)			G148A,D183Y	M69V	E257Q,S845A	E26A,H310R,S330A,P383S
CLM02-013	3306	acsA(28) aroE(20) guaA(94) mutL(5) nuoD(1) ppsA(6) trpE(10)								Y597W	nt1273dupG		R98H	WT	MTB1			R243H,V313I,H398R	L153R,S170N	T543A,A635P,G652S,M835V	Q65R,K329Q,L331V,W358R	V43A,nt542del		D249N	F172I,nt240_247del					T83I				G71E			M297V		T105A,Q311R	T105A,Q311R	PDC-257 (WP_109791191.1)	Y630C		G148A				T25M	S25G
CLM02-014	274	acsA(23) aroE(5) guaA(11) mutL(7) nuoD(1) ppsA(12) trpE(7)					H148N						S250N	WT	LESB58			A82T,H398R		T543A,Q840E	K329Q,L331V,D346H,W358R			D249N,C269Y	G148D,nt240_247del,F172I				A358V,A394P					G71E,S209R			M297V		T21A,T105A,G391A	T21A,T105A,G391A	new type			R11L,G148A,D183Y	D68G,M69V	E257Q,A536S,S845A			S25G
CLM02-016	1226	acsA(11) aroE(66) guaA(11) mutL(3) nuoD(29) ppsA(4) trpE(9)									D284E			WT	LESB58			H398R		T543A	K329Q,L331V,W358R			D249N	P60S,nt240_247del,F172I				A394P					G71E					R79Q,T105A	R79Q,T105A	PDC-5 (WP_003119095.1)				M69V,Q267R,V472A	E257Q	S330A		S25G,L353Q,K607R
CLM03-001	508	acsA(15) aroE(5) guaA(11) mutL(3) nuoD(2) ppsA(4) trpE(3)											S250N	WT	LESB58			H398R		A254G,Q282R,T543A	K329Q,L331V,W358R			D249N	F172I,nt240_247del				A394P					G71E,S209R			M297V		T105A,L176R	T105A,L176R	PDC-8 (WP_003118203.1)			R11L,G148A,D183Y	M69V	E257Q,S845A	S330A		S25G,L353Q,K607R
CLM03-002	1249	acsA(23) aroE(13) guaA(109) mutL(5) nuoD(1) ppsA(1) trpE(47)				aph(6)-Id (100.00%), aph(3'')-Ib (99.88%)		V126E		I186V,S1041E,V1042A			S250N	WT	PA14			H398R	L153R,S170N	A501V,I536V,T543A,G589A,Q840E,N1036T,Q1039R	A30T,V309I,K329Q,L331V,W358R			D249N	P60S,nt240_247del,F172I	S8F,D353E,D370E	D230A,D666E	S13P,A410S		S912_E913del		H97R,E259Q,V354A,A382V		G71E,A145V,S209R			R228H,M297V	G283E,M288R	F19L,T105A,L200F,V205L,V356I,G391A	F19L,T105A,L200F,V205L,V356I,G391A	new type	I186V	A139S		D68G,M69V,A211V,T376S	T87S,A155T,E257Q,V434A,F597Y,V660I,N669D,S685G,I703V,S845A,S915A,I982V,K1031R,S1040T	R76Q,H310R,S330A,A378T,P383S,A384V	R21H,D56G	S25G,L353Q
CLM03-007	3154	acsA(40) aroE(5) guaA(17) mutL(2) nuoD(4) ppsA(4) trpE(7)										P157A,D197E		WT	LESB58			H398R	L153R,S170N	Q282R,T543A	K329Q			D249N	F172I,nt240_247del									G71E,S209R,P210L			M297V		T105A,G391A	T105A,G391A	PDC-120 (WP_023089477.1)			G148A		E257Q,S845A	R76Q,H310R,S330A,P383S		L353Q,K607R
CLM03-008	175	acsA(28) aroE(22) guaA(5) mutL(3) nuoD(3) ppsA(14) trpE(19)		ant(2'')-Ia (100.00%)				nt388_391dupACCC				A219T	S250N	Q142X	LESB58			H398R		T543A	K329Q,W358R	G195E		D249N	P60S,nt240_247del,F172I					T83I,D87N				G71E,A186T				G154R			PDC-1 (WP_003101289.1)			G148A,D183Y	M69V	E257Q,S845A	E26A,H310R,S330A,P383S
CVA01-001	505	acsA(6) aroE(20) guaA(1) mutL(11) nuoD(4) ppsA(4) trpE(2)					Q629L					A219T		WT	LESB58			H398R		E152D,T543A,Q840E	K329Q,R351S,W358R			D249N	F172I,nt240_247del									G71E,S209R			M297V		T105A	T105A	PDC-3 (WP_003121934.1)			G148A,D183Y	D68G,M69V,R263Q,Q267R	E257Q,S845A	S330A
CVA01-002	244	acsA(17) aroE(5) guaA(12) mutL(3) nuoD(14) ppsA(4) trpE(7)										A219T	S250N	WT	PAO1			H398R		T543A,Q840E	K329Q,L331V,W358R			A75V,D249N	P60S,nt240_247del,F172I			A352T									M297V,A303V				PDC-1 (WP_003101289.1)			R11L,G148A,D183Y	D68G,M69V	S845A	R76Q,H310R,S330A,P383S		S96N
CVA01-005	-	acsA(5) aroE(5,152) guaA(25) mutL(5) nuoD(1) ppsA(20) trpE(157?)												WT	MTB1			H398R		T543A	K329Q,L331V,W358R			D249N	F172I,nt240_247del															deleted	PDC-1 (WP_003101289.1)			G148A		S845A	R76Q,H310R,S330A
CVA01-007	319	acsA(5) aroE(4) guaA(3) mutL(3) nuoD(1) ppsA(11) trpE(8)						V126E		G957D,S1041E,V1042A			V9A	V127L	PA14			H398R	L153R,S170N	T543A,Q840E	A30T,K329Q,L331V,W358R			D249N	F172I,nt240_247del			S13P	V289I	T83I,A668T		H97R,E259Q,V354A,A382V		G71E,nt103del,A145V,S209R		S376N	M297V	E114A,S179T,G283E,M288R	P7S,G27D,T105A,V205L,G391A	P7S,G27D,T105A,V205L,G391A	PDC-46 (WP_043083525.1)				A260V	T87S,S845A	E251Q,A262E,A277T,H310R,S330A,A378T,P383S,A384V		S25G,L353Q
CVA02-001	175	acsA(28) aroE(22) guaA(5) mutL(3) nuoD(3) ppsA(14) trpE(19)	blaOXA-210 (100.00%), blaVIM-20 (100.00%)	aph(3')-VI (100.00%), aac(6')-Ib3 (99.28%), ant(2'')-Ia (100.00%)		aadA13 (100.00%)						A219T	S250N	nt49ins5	LESB58			H398R		T543A	K329Q,W358R	G195E		D249N	P60S,nt240_247del,F172I					T83I,D87N				G71E,A186T							PDC-1 (WP_003101289.1)			V10G,G148A,D183Y	M69V	E257Q,S845A	E26A,H310R,S330A,P383S
CVA02-002	244	acsA(17) aroE(5) guaA(12) mutL(3) nuoD(14) ppsA(4) trpE(7)										A219T	S250N	WT	PAO1			H398R		Y181D,Q282R,T543A	K329Q,L331V,W358R			A75V,D249N	P60S,nt240_247del,F172I												M297V,A303V				PDC-1 (WP_003101289.1)			R11L,G148A,D183Y	D68G,M69V	S845A	R76Q,H310R,S330A,P383S		S96N
CVA02-003	-	acsA(39) aroE(3) guaA(~111) mutL(3) nuoD(4) ppsA(15) trpE(9)										A219T		WT	LESB58			H398R		Q282R,T543A	K329Q,W358R			D249N	P60S,nt240_247del,F172I									G71E					T105A	T105A	PDC-3 (WP_003121934.1)	I186V		P19Q,G148A	D68G,M69V	I960L			S25G,L353Q
CVA02-004	313	acsA(47) aroE(8) guaA(7) mutL(6) nuoD(8) ppsA(11) trpE(40)						V126E			D448N		S250N	WT	MTB1			H398R	L153R,S170N	I536V,T543A,G589A,Q840E,N1036T,Q1039R	K329Q,L331V,W358R			V73A,D249N	P60S,nt240_247del,F172I			A4T,S13P				H97R,A191T,E259Q,A382V		G71E,A145V,S209R			M297V	E114A,I251V,G283E,M288R	P7S,G27D,T105A,V205L,V356I,G391A	P7S,G27D,T105A,V205L,V356I,G391A	PDC-37 (WP_023092413.1)					S845A,K1031R	S330A		S25G,L353Q
CVA03-001	207	acsA(47) aroE(4) guaA(5) mutL(33) nuoD(1) ppsA(6) trpE(40)						V126E			D448N			WT	MTB1		Y85F	H398R	L153R,S170N	T543A,N1036T,Q1039R	A30T,K329Q,L331V,W358R	L138R		V73A,D249N	P60S,nt240_247del,F172I			S13P				H97R,E259Q,V354A,A382V		G71E,S209R				E114A,I251V,G283E,M288R	T21A,T105A,V205L,G391P	T21A,T105A,V205L,G391P	new type					S845A,K1031R	H310R,S313G,S330A,P383S		S25G,L353Q
CVA03-002	1146	acsA(5) aroE(11) guaA(57) mutL(33) nuoD(1) ppsA(6) trpE(3)						V126E	A206S,N269S	I186V			S250N	WT	MTB1			A310V,H398R	L153R,S170N	T543A	A30T,K329Q,L331V,W358R	N54D		D249N	F172I,nt240_247del	S8F		S13P				H97R,E259Q,V354A,A382V		G71E,E153Q,S209R					T21A,T105A,Q117E,Q155R,V205L,G391A	T21A,T105A,Q117E,Q155R,V205L,G391A	new type	I186V	V137M	G148A	D392G	S845A,K1031R	H310R,S313G,S330A,P383S		S25G,L353Q
CVA03-003	532	acsA(5) aroE(4) guaA(5) mutL(5) nuoD(5) ppsA(20) trpE(4)											S250N	WT	PA14				L153R,S170N	T543A	A30T,K329Q,L331V,W358R	A66P		D249N	F172I			S13P				H97R,V354A		G71E,A145V,S209R			M297V	G283E,M288R	G27D,T105A,V205L,S306T,N347K,G391A	G27D,T105A,V205L,S306T,N347K,G391A	new type					T87S,S845A,T856A	E251Q,A262E,A277T,H310R,S330A,A378T,P383S,A384V		S25G,L353Q
CVA03-004	16	acsA(28) aroE(5) guaA(12) mutL(11) nuoD(27) ppsA(1) trpE(44)						V126E				I67T	S250N	nt774del2	LESB58			H398R		A307T,T543A	K329Q,L331V,W358R			D249N	P60S,nt240_247del,F172I,L296M									G71E,S209R			M297V	E114A	T21A,T105A,G391A	T21A,T105A,G391A	new type			G148A,S175L	M69V	E257Q
EXT01-002	198	acsA(11) aroE(5) guaA(11) mutL(11) nuoD(3) ppsA(27) trpE(7)						V126E	I63V			A219T	T200I	WT	PAO1			H398R		F29S,T543A,A772T,Q840E,N1036T	K329Q,L331V,W358R			D249N	F172I,nt240_247del		G1056D	F86S,D102N,A162V	A394P				D187H	G71E,S209R				G283E,M288R	T105A,V205L	T105A,V205L	PDC-31 (WP_016562272.1)			Q44H,G148A,D183Y		S845A	S330A,Q381L,nt968del	nt339_348del	S25G,L353Q,K607R
EXT01-003	274	acsA(23) aroE(5) guaA(11) mutL(7) nuoD(1) ppsA(12) trpE(7)					H148N						S250N	WT	LESB58			A82T,H398R		Q840E	K329Q,L331V,D346H,W358R			D249N	F172I,nt240_247del				G115S,A358V,A394P					G71E,S209R			M297V		T21A,T105A,G391A	T21A,T105A,G391A	new type			R11L,G148A,D183Y	D68G,M69V	E257Q,A536S,S845A			S25G
EXT01-004	2475	acsA(22) aroE(6) guaA(1) mutL(3) nuoD(1) ppsA(76) trpE(1)											S250N	T159I	F23197			H398R		T543A	R282C,K329Q,L331V,W358R			D249N	F172I,nt240_247del					S912_E913del				S209R			M297V,I416V		R79Q,T105A,R284H	R79Q,T105A,R284H	PDC-172 (WP_049272244.1)			G148A,D183Y	M69V	E257Q	R76Q,P351L		L353Q
EXT01-007	244	acsA(17) aroE(5) guaA(12) mutL(3) nuoD(14) ppsA(4) trpE(7)										A219T	S250N	WT	PAO1			H398R		Y181D,Q282R,T543A	K329Q,L331V,W358R			A75V,D249N	P60S,nt240_247del,F172I												M297V,A303V				PDC-1 (WP_003101289.1)			R11L,G148A,D183Y	D68G,M69V	S845A	R76Q,H310R,S330A,P383S		S96N
GAL01-002	235	acsA(38) aroE(11) guaA(3) mutL(13) nuoD(1) ppsA(2) trpE(4)				aph(6)-Id (100.00%), aph(3'')-Ib (99.88%), aadA6 (100.00%), sul1 (100.00%)		V126E		G957D,S1041E,V1042A		A208V	A287S	deleted	deleted		Y85F	H398R	L153R,S170N	T543A	A30T,K329Q,L331V,W358R	Q103del		D249N	P60S,nt240_247del,F172I	E2V,S8F,Q368R		S13P	Q274Stop	T83I		H97R,E259Q,V354A,A382V	nt398_399del	G71E,E153Q,S209R				G283E,M288R	G27D,T105A,V205L,G391A	G27D,T105A,V205L,G391A	PDC-16 (WP_019485213.1)			G148A	M69V,Q267R	S845A,I982V	A31V,R76Q,H310R,S330A,P383S		S25G,L353Q
GAL01-010	2651	acsA(6) aroE(5) guaA(1) mutL(11) nuoD(2) ppsA(15) trpE(7)						V126E,nt166_167dupGA				A219T	S250N	WT	LESB58			H398R		T543A,Q840E	K329Q,L331V,W358R	D182G,nt227del		D249N	F172I,nt240_247del					E153K				G71E,S209R					R79Q,T105A	R79Q,T105A	PDC-5 (WP_003119095.1)	T671A		G148A	A40G,D68G,M69V	E257Q,S845A	K230N,H310R,S330A		L353Q
GAL01-013	348	acsA(22) aroE(20) guaA(11) mutL(3) nuoD(3) ppsA(3) trpE(7)				aadA6 (100.00%), sul1 (100.00%)						A219T	H205N	WT	F23197			H398R		E152D,T543A	K329Q,R351S,W358R			G78S,D249N	P60S,nt240_247del,F172I				A474T			Q356H	R75G	G71E,S209R			M297V	R244W,G273E	R79Q,T105A	R79Q,T105A	PDC-5 (WP_003119095.1)				D35H,M69V	E257Q,V384L,S845A			S25G,L353Q
GAL01-014	794	acsA(17) aroE(22) guaA(5) mutL(11) nuoD(3) ppsA(86) trpE(19)					A581V							nt1134ins2	LESB58		S153R		L153R,S170N	F29S,T543A				D249N						D87N				G71E,S209R	V50I			R244W	T105A	T105A	PDC-3 (WP_003121934.1)	F596L	G216S	A136V,G148A,nt248_251del	Q267R	S845A		L83P	S25G,L353Q
GAL02-001	175	acsA(28) aroE(22) guaA(5) mutL(3) nuoD(3) ppsA(14) trpE(19)		ant(2'')-Ia (100.00%)		aadA13 (100.00%)						A219T	S250N	K95X	LESB58			H398R		T543A	K329Q,W358R	G195E		D249N	P60S,nt240_247del,F172I					T83I				G71E,A186T							PDC-1 (WP_003101289.1)			G148A,G169S,D183Y	M69V	E257Q,S845A	E26A,H310R,S330A,P383S
GAL02-010	-	acsA(6) aroE(5) guaA(6) mutL(7) nuoD(4) ppsA(~177) trpE(7)						V126E,V132A				A219T		WT	LESB58			H398R		T543A	K329Q,L331V,W358R	L128M		D249N	M7V,nt240_247del,F172I		A598E		A394P			H97R		G71E,S209R					R79Q,T105A,P274L	R79Q,T105A,P274L	PDC-15 (WP_023114693.1)				D68G,M69V	I960L			S25G,L353Q
GAL02-011	446	acsA(18) aroE(4) guaA(5) mutL(3) nuoD(1) ppsA(17) trpE(13)						G101E,V126E				A208V	S250N	WT	PA14			H398R	L153R,S170N	I536V,T543A,G589A,Q840E,N1036T	A30T,K329Q,L331V,W358R			D249N	P60S,nt240_247del,F172I	S8F		S13P		S912_E913del		H97R,E259Q,V354A,A382V		G71E,A145V,S209R			M297V	E114A,G283E,M288R	G27D,T105A,V205L,G391A	G27D,T105A,V205L,G391A	PDC-16 (WP_019485213.1)				M69V,T376S	E257Q,S845A	H310R,S330A,A378T,P383S,A384V		S25G,L353Q
GAL02-012	3235	acsA(18) aroE(4) guaA(57) mutL(18) nuoD(13) ppsA(6) trpE(47)						V126E				A208V	S250N	WT	MTB1			V295I,V313I,H398R	L153R,S170N	I536V,T543A,G589A,Q840E	A30T,K329Q,L331M,W358R			D249N	F172I,nt240_247del	S8F,D353E,D370E	D230A,D666E,V957I	S13P				A61V,H97R,E259Q,V354A,A382V		G71E,A145V,S209R				G283E,M288R	P23S,T105A,V205L,G391A	P23S,T105A,V205L,G391A	new type	I186V		G148A		E314D,S845A	R76Q,T175A,H310R,S313G,S330A,P383S		S25G,L353Q
GAL03-001	395	acsA(6) aroE(5) guaA(1) mutL(1) nuoD(1) ppsA(12) trpE(1)												WT	LESB58																									T105A,L176R	PDC-8 (WP_003118203.1)
GAL03-003	175	acsA(28) aroE(22) guaA(5) mutL(3) nuoD(3) ppsA(14) trpE(19)		ant(2'')-Ia (100.00%)								A219T,nt368_387del	S250N	WT	LESB58			H398R		T543A	K329Q,W358R	G195E		D249N	P60S,nt240_247del,F172I					T83I,D87N				G71E,A186T							PDC-1 (WP_003101289.1)			G148A,G169D,D183Y	M69V	E257Q,S845A	E26A,H310R,S330A,P383S
GAL03-004	-	acsA(5) aroE(8) guaA(~5) mutL(3) nuoD(1) ppsA(1) trpE(247)												WT	PA14																									G27D,T105A,Q155R,V205L,S306T,G391A	PDC-23 (WP_034071670.1)
GAL03-005	1197	acsA(5) aroE(8) guaA(119) mutL(6) nuoD(12) ppsA(6) trpE(3)												WT	PA14																									T21A,T105A,V205L,G391A	new type
GAL04-001	17	acsA(11) aroE(5) guaA(1) mutL(7) nuoD(9) ppsA(4) trpE(7)												WT	LESB58																									T105A,L176R	PDC-8 (WP_003118203.1)
GAL04-003	1239	acsA(16) aroE(5) guaA(1) mutL(3) nuoD(4) ppsA(15) trpE(7)												WT	LESB58																									T105A	PDC-3 (WP_003121934.1)
GAL04-004	3436	acsA(43) aroE(153) guaA(194) mutL(78) nuoD(48) ppsA(24) trpE(96)												WT	F23197																									T105A	PDC-3 (WP_003121934.1)
GAL04-006	-	acsA(32) aroE(444?) guaA(139) mutL(27) nuoD(2) ppsA(18) trpE(26)					nt2396_2397insCCGTGTGA	V126E				A216T		WT	MTB1		G370S	H398R	L153R,S170N	I536V,T543A,A586T,G589A,Q840E,N1036T,Q1039R	A30T,K329Q,L331V	L138R		D249N	F172I,nt240_247del	S8F,S22G	E61G	S13P		G897D,S912_E913del		A382V		G71E,S209R				G283E,M288R	P7S,G27D,A97T,T105A,V205L,G391A	P7S,G27D,A97T,T105A,V205L,G391A	PDC-19 (WP_023874922.1)		L3Q		R382C	E257Q,A647T,S845A	R76Q,P383S		S25G,K63R,L353Q
GAL05-002	110	acsA(15) aroE(5) guaA(1) mutL(3) nuoD(2) ppsA(12) trpE(7)												WT	LESB58																										PDC-1 (WP_003101289.1)
GAL05-004	1480	acsA(11) aroE(10) guaA(94) mutL(3) nuoD(1) ppsA(12) trpE(26)												WT	LESB58																									P7S,T105A	PDC-121 (WP_023085632.1)
GAL05-005	2123	acsA(6) aroE(5) guaA(36) mutL(3) nuoD(3) ppsA(15) trpE(2)												WT	LESB58																									T105A	PDC-3 (WP_003121934.1)
GAL05-009	313	acsA(47) aroE(8) guaA(7) mutL(6) nuoD(8) ppsA(11) trpE(40)												WT	MTB1																									P7S,G27D,T105A,V205L,V356I,G391A	PDC-37 (WP_023092413.1)
GAL06-001	274	acsA(23) aroE(5) guaA(11) mutL(7) nuoD(1) ppsA(12) trpE(7)					H148N						S250N	WT	LESB58			A82T,H398R		T543A,Q840E,V875M	K329Q,L331V,D346H,W358R				F172I,nt240_247del				A394P					G71E,S209R			M297V		T21A,T105A,G391A	T21A,T105A,G391A	new type			R11L,G148A,D183Y	D68G,M69V	E257Q,S845A
GAL06-002	272	acsA(17) aroE(5) guaA(11) mutL(3) nuoD(3) ppsA(4) trpE(2)												W415X	LESB58			H398R			K329Q,L331V,W358R			D249N	F172I,nt240_247del			E261G						L87_T90del				M288R,G295R	R79Q,T105A	R79Q,T105A	PDC-5 (WP_003119095.1)			W9Stop,A136V,G148A	D68G,M69V	E257Q,S845A			L353Q
GAL06-003	1207	acsA(11) aroE(150) guaA(11) mutL(7) nuoD(27) ppsA(6) trpE(7)												WT	LESB58																									T105A	PDC-3 (WP_003121934.1)
GAL06-004	175	acsA(28) aroE(22) guaA(5) mutL(3) nuoD(3) ppsA(14) trpE(19)		ant(2'')-Ia (100.00%)								A219T	S250N	G316D	LESB58			H398R		T543A	K329Q,W358R	G195E		D249N	P60S,nt240_247del,F172I					T83I,D87N			nt31_41del	G71E,A186T				Y92del			PDC-1 (WP_003101289.1)			G148A,D183Y	M69V	E257Q,S845A	E26A,H310R,S330A,P383S
GAL07-001	2460	acsA(6) aroE(5) guaA(36) mutL(3) nuoD(3) ppsA(6) trpE(1)												WT	LESB58																									C10Y,R79Q,T105A,K308R	PDC-210 (WP_087587974.1)
GAL07-002	480	acsA(11) aroE(5) guaA(11) mutL(3) nuoD(1) ppsA(6) trpE(27)												WT	LESB58																									T105A,L176R	PDC-8 (WP_003118203.1)
GAL07-003	298	acsA(18) aroE(4) guaA(13) mutL(3) nuoD(1) ppsA(17) trpE(13)												WT	PA14																									G27D,T105A,V205L,G391A	PDC-16 (WP_019485213.1)
GAL07-004	27	acsA(6) aroE(5) guaA(6) mutL(7) nuoD(4) ppsA(6) trpE(7)												WT	LESB58																									R79Q,T105A,P274L	PDC-15 (WP_023114693.1)
ICA01-001	235	acsA(38) aroE(11) guaA(3) mutL(13) nuoD(1) ppsA(2) trpE(4)						V126E		G957D,S1041E,V1042A				WT	PA14		Y85F		L153R							E2V						H97R,E259Q		E153Q,S209R					G27D,A97V,T105A,V205L,G391A	G27D,A97V,T105A,V205L,G391A	PDC-35 (WP_003093423.1)			G148A	M69V	S845A,I982V	A31V,R76Q,H310R,P383S		S25G,L353Q
ICA01-002	357	acsA(2) aroE(4) guaA(5) mutL(3) nuoD(1) ppsA(6) trpE(11)												WT	MTB1																									P7S,T105A,V205L,G391A	PDC-11 (WP_033990638.1)
ICA01-003	676	acsA(28) aroE(5) guaA(11) mutL(77) nuoD(3) ppsA(4) trpE(92)												Not complete (1-1330)	LESB58																									T105A,Q337L	new type
ICA01-004	4231	acsA(17) aroE(5) guaA(91) mutL(3) nuoD(4) ppsA(15) trpE(19)												WT	PA14																									R79Q,T105A	PDC-5 (WP_003119095.1)
LRJ01-001	244	acsA(17) aroE(5) guaA(12) mutL(3) nuoD(14) ppsA(4) trpE(7)												WT	PAO1																										PDC-1 (WP_003101289.1)
LRJ01-002	175	acsA(28) aroE(22) guaA(5) mutL(3) nuoD(3) ppsA(14) trpE(19)		ant(2'')-Ia (100.00%)		sul1 (100.00%)						A219T		WT	LESB58			H398R		T543A	K329Q	G195E		D249N	P60S,nt240_247del,F172I					T83I,D87N				A186T			V281F				PDC-1 (WP_003101289.1)			G148A,D183Y			E26A,H310R,S330A,P383S
LRJ01-004	233	acsA(16) aroE(5) guaA(30) mutL(11) nuoD(4) ppsA(31) trpE(41)								N211S		A219T	S250N	Not complete (1-1330)	LESB58			H398R		T543A	K329Q,W358R	G30D		D249N	P60S,nt240_247del,F172I				A394P	T83I,D652Y				G71E,E153D,A186T			M297V,A303V		T105A	T105A	PDC-3 (WP_003121934.1)			D183Y	M69V	T304A,S845A	S330A,Q381L		L353Q
LRJ01-005	2548	acsA(118) aroE(106) guaA(85) mutL(86) nuoD(60) ppsA(54) trpE(72)												WT	F23197																									T105A,L200I,Q204R,V205L,P274Q,S306A,I325V,V356I,G391A,K396A	PDC-167 (WP_065102311.1)
LRJ02-001	381	acsA(11) aroE(20) guaA(1) mutL(65) nuoD(4) ppsA(4) trpE(10)				aadA1 (100.00%), sul1 (100.00%)								WT	FRD1																									T105A,G229S	PDC-14 (WP_033982123.1)
LRJ02-002	1009	acsA(39) aroE(4) guaA(1) mutL(11) nuoD(4) ppsA(12) trpE(2)												WT	LESB58																									T105A,G391A	PDC-120 (WP_023089477.1)
LRJ02-003	-	acsA(38) aroE(444?) guaA(5) mutL(67) nuoD(2) ppsA(40) trpE(13)						V126E					G137D,S250N	WT	MTB1			S352I,H398R	L153R,S170N	T543A	A30T,I212L,K329Q,L331V,W358R			D249N	F172I,nt240_247del			S13P				H97R,E259Q,V354A,A382V	T11N	G71E,S209R,G213D				A280V	T21A,T105A,V205L,G391A	T21A,T105A,V205L,G391A	new type	I186V			M69V,Q267R	T87S,A155T,V434A,V660I,N669D,S685G,I703V,S845A	A49V,R76Q,H310R,A378T,P383S,A384V	R21H,D56G	S25G,L353Q
LRJ02-004	1020	acsA(5) aroE(54) guaA(26) mutL(31) nuoD(1) ppsA(33) trpE(40)												WT	PA14																									T21A,T105A,V205L,G391A	new type
MAD01-001	369	acsA(1) aroE(5) guaA(20) mutL(16) nuoD(3) ppsA(4) trpE(7)												WT	LESB58																									R79Q,T105A,I365V	PDC-60 (WP_043089496.1)
MAD01-002	235	acsA(38) aroE(11) guaA(3) mutL(13) nuoD(1) ppsA(2) trpE(4)	blaGES-1 (100.00%)	aac(6')-Ib3 (99.46%)		aph(3')-XV (100.00%), aadA6 (100.00%), sul1 (100.00%)		V126E		G957D,S1041E,V1042A		A208V	A287S	deleted	deleted		Y85F	D249N,H398R	L153R,S170N	T543A	A30T,K329Q,L331V,W358R	nt293_303del		D249N	P60S,nt240_247del,F172I	E2V,S8F,Q368R		S13P		T83I		H97R,E259Q,V354A,A382V		G71E,E153Q,S209R				G283E,M288R	G27D,A97V,T105A,V205L,G391A	G27D,A97V,T105A,V205L,G391A	PDC-35 (WP_003093423.1)			G148A	M69V,Q267R	S845A,I982V	M15R,A31V,R76Q,H310R,S330A,P383S		S25G,L353Q
MAD01-003	381	acsA(11) aroE(20) guaA(1) mutL(65) nuoD(4) ppsA(4) trpE(10)												WT	FRD1																									T105A,G229S	PDC-14 (WP_033982123.1)
MAD01-008	27	acsA(6) aroE(5) guaA(6) mutL(7) nuoD(4) ppsA(6) trpE(7)	blaTEM-2 (99.88%)	aac(3)-IIa (100.00%)		aph(6)-Id (100.00%)		V126E,V132A				A219T		nt1241del1	LESB58			H398R		T543A	K329Q,L331V,W358R	L128M,nt184_193del		D249N	M7V,nt240_247del,F172I		A598E		A394P			H97R		G71E,S209R					R79Q,T105A,P274L	R79Q,T105A,P274L	PDC-15 (WP_023114693.1)				D68G,M69V	I960L			S25G,L353Q
MAD02-005	4304	acsA(5) aroE(384) guaA(65) mutL(6) nuoD(12) ppsA(6) trpE(26)												WT	MTB1																									P7S,G27D,T105A,V205L,G391A	PDC-46 (WP_043083525.1)
MAD02-007	175	acsA(28) aroE(22) guaA(5) mutL(3) nuoD(3) ppsA(14) trpE(19)		ant(2'')-Ia (100.00%), aac(6')-Ib3 (99.28%)					V129M			A219T	S250N	nt49ins5	LESB58			H398R		T543A	K329Q,W358R	G195E		D249N	P60S,nt240_247del,F172I					T83I,D87N				G71E,A186T							PDC-1 (WP_003101289.1)			G148A,D183Y	M69V	E257Q,S845A	E26A,H310R,S330A,P383S
MAD02-008	277	acsA(39) aroE(5) guaA(9) mutL(11) nuoD(27) ppsA(5) trpE(2)												WT	F23197																									R79Q,T105A	PDC-5 (WP_003119095.1)
MAD02-009	309	acsA(13) aroE(8) guaA(9) mutL(3) nuoD(1) ppsA(17) trpE(15)												deleted	deleted																									G27D,T105A,V205L,V356I,G391A	new type
MAD03-002	175	acsA(28) aroE(22) guaA(5) mutL(3) nuoD(3) ppsA(14) trpE(19)		ant(2'')-Ia (100.00%)								A219T	S250N	WT	LESB58						K329Q,W358R				P60S,F172I					T83I,D87N				G71E,A186T							PDC-1 (WP_003101289.1)			G148A,D183Y	M69V	E257Q,S845A	E26A,H310R,S330A,P383S
MAD03-003	258	acsA(40) aroE(5) guaA(11) mutL(5) nuoD(2) ppsA(38) trpE(37)												WT	LESB58																									T105A,L176R	PDC-8 (WP_003118203.1)
MAD03-004	277	acsA(39) aroE(5) guaA(9) mutL(11) nuoD(27) ppsA(5) trpE(2)												WT	F23197																									R79Q,T105A	PDC-5 (WP_003119095.1)
MAD03-005	-	acsA(15) aroE(5) guaA(~1) mutL(1) nuoD(1) ppsA(12) trpE(1)						A103V,V126E					S250N	WT	LESB58			H398R		I531T,T543A,Q840E	K329Q,L331V,W358R			D249N	F172I,nt240_247del					A668T				G71E			M297V,V358I		T105A,L176R,A312V	T105A,L176R,A312V	PDC-201 (WP_087587966.1)			A136V,G148A	M69V,Q267R	E257Q,S845A	S330A
MAD04-003	235	acsA(38) aroE(11) guaA(3) mutL(13) nuoD(1) ppsA(2) trpE(4)	blaGES-5 (100.00%)	aac(6')-Ib3 (99.46%)		aph(3')-XV (100.00%), sul1 (100.00%)		V126E		G957D,S1041E,V1042A		A208V	A287S	Not complete (4-1332)	PA14		Y85F	D249N,H398R	L153R,S170N	T543A	A30T,K329Q,L331V,W358R	nt293_303del		D249N	P60S,nt240_247del,F172I	E2V,S8F,Q368R		S13P		T83I		H97R,E259Q,V354A,A382V		G71E,E153Q,S209R				G283E,M288R	G27D,A97V,T105A,V205L,G391A	G27D,A97V,T105A,V205L,G391A	PDC-35 (WP_003093423.1)			D112Y,G148A	M69V,Q267R	S845A,I982V	A31V,R76Q,H310R,S330A,P383S		S25G,L353Q
MAD04-004	381	acsA(11) aroE(20) guaA(1) mutL(65) nuoD(4) ppsA(4) trpE(10)												WT	FRD1																									T105A,G229S	PDC-14 (WP_033982123.1)
MAD04-005	709	acsA(40) aroE(6) guaA(19) mutL(11) nuoD(4) ppsA(15) trpE(9)												WT	F23197																									R79Q,T105A,I365V	PDC-60 (WP_043089496.1)
MAD04-006	698	acsA(15) aroE(2) guaA(11) mutL(3) nuoD(3) ppsA(4) trpE(3)										A219T	S250N	D43N	F23197			H398R	L153R,S170N	D428N,T543A,Q840E	K329Q,L331V,W358R			D249N	P60S,nt240_247del,F172I	V156A							W205Stop	G71E,S209R			M297V	E162Q	T105A	T105A	PDC-3 (WP_003121934.1)				M69V	E257Q,S845A	S330A		L353Q
MAD05-001	3755	acsA(16) aroE(5) guaA(6) mutL(11) nuoD(4) ppsA(6) trpE(7)												WT	FRD1																									T105A	PDC-3 (WP_003121934.1)
MAD05-002	-	acsA(28) aroE(20) guaA(~94) mutL(3) nuoD(1) ppsA(4) trpE(10)												deleted	deleted																									T105A	PDC-3 (WP_003121934.1)
MAD05-003	2498	acsA(28) aroE(5) guaA(11) mutL(18) nuoD(4) ppsA(13) trpE(10)										V143M,A219T		WT	LESB58			H398R		T543A	K329Q,L331V,W358R			D249N	F172I,nt240_247del									G71E,S209R			M297V		T105A	T105A	PDC-3 (WP_003121934.1)			G148A	M69V	S845A		R82L
MAD05-004	4419	acsA(11) aroE(4) guaA(11) mutL(3) nuoD(1) ppsA(63) trpE(23)												L432Q	LESB58																									G27D,T105A,V205L,G391A	PDC-16 (WP_019485213.1)
MAD06-001	2431	acsA(9) aroE(12) guaA(5) mutL(5) nuoD(1) ppsA(6) trpE(47)												WT	LESB58																									T16I,G27D,T105A,P148S,V205L,G391A	PDC-112 (WP_063864568.1)
MAD06-002	11	acsA(28) aroE(5) guaA(11) mutL(7) nuoD(3) ppsA(13) trpE(7)												WT	LESB58																									T105A	PDC-3 (WP_003121934.1)
MAD06-005	560	acsA(5) aroE(5) guaA(57) mutL(13) nuoD(1) ppsA(40) trpE(3)								S1041E,V1042A		D75G	S250N	E228X	MTB1		Q263H	R356L,H398R	L153R,S170N	I536V,T543A,G589A,Q840E,N1036T,Q1039R	K329Q,L331V,G344D,W358R	nt110_120del		D249N	F172I,nt240_247del	S8F		A4T,S13P		D87Y		H97R,E259Q,V354A,A382V		G71E,S209R				E114A,I251V,G283E,M288R	T21A,T105A,V205L,G391P	T21A,T105A,V205L,G391P	new type	N639S		G12V,G148A	Q267R	V660I,N669D,I703V,S845A,S915A,I982V,K1031R,S1040T	R76Q,H310R,S330A,P383S		S25G,L353Q
MAD06-006	709	acsA(40) aroE(6) guaA(19) mutL(11) nuoD(4) ppsA(15) trpE(9)												WT	F23197																									R79Q,T105A,I365V	PDC-60 (WP_043089496.1)
MAD07-001	244	acsA(17) aroE(5) guaA(12) mutL(3) nuoD(14) ppsA(4) trpE(7)										A219T	S250N	WT	PAO1			H398R		Y181D,Q282R,T543A	K329Q,L331V,W358R			A75V,D249N	P60S,nt240_247del,F172I												M297V,A303V				PDC-1 (WP_003101289.1)			R11L,G148A,D183Y	D68G,M69V	S845A	R76Q,H310R,S330A,P383S		S96N
MAD07-002	369	acsA(1) aroE(5) guaA(20) mutL(16) nuoD(3) ppsA(4) trpE(7)												WT	LESB58																									R79Q,T105A,I365V	PDC-60 (WP_043089496.1)
MAD07-004	235	acsA(38) aroE(11) guaA(3) mutL(13) nuoD(1) ppsA(2) trpE(4)	blaGES-5 (100.00%)	aac(6')-Ib3 (99.46%)		aph(3')-XV (100.00%), sul1 (100.00%)		V126E		G957D,S1041E,V1042A		A208V	A287S	Not complete (4-1332)	PA14		Y85F	D249N,H398R	L153R,S170N	T543A	A30T,K329Q,L331V,W358R	nt293_303del		D249N	P60S,nt240_247del,F172I	E2V,S8F,Q368R		S13P		T83I		H97R,E259Q,V354A,A382V		G71E,E153Q,S209R				G283E,M288R	G27D,A97V,T105A,V205L,G391A	G27D,A97V,T105A,V205L,G391A	PDC-35 (WP_003093423.1)			D112Y,G148A	M69V,Q267R	S845A,I982V	A31V,R76Q,H310R,S330A,P383S		S25G,L353Q
MAD07-005	233	acsA(16) aroE(5) guaA(30) mutL(11) nuoD(4) ppsA(31) trpE(41)												Not complete (1-1330)	LESB58																									T105A	PDC-3 (WP_003121934.1)
MUR01-001	369	acsA(1) aroE(5) guaA(20) mutL(16) nuoD(3) ppsA(4) trpE(7)												WT	LESB58																									R79Q,T105A,I365V	PDC-60 (WP_043089496.1)
MUR01-002	244	acsA(17) aroE(5) guaA(12) mutL(3) nuoD(14) ppsA(4) trpE(7)												WT	PAO1																										PDC-1 (WP_003101289.1)
MUR01-003	170	acsA(36) aroE(5) guaA(29) mutL(7) nuoD(4) ppsA(10) trpE(7)										A219T	S250N	WT	LESB58			V146A,H398R		E152D,T543A,T742I	K329Q,R351S,W358R			D249N	F172I,nt240_247del									G71E			A286V,M297V,A303V		T105A	T105A	PDC-3 (WP_003121934.1)			G148A,D183Y	M69V	S845A,A959S			S25G,L353Q,K607R
MUR01-004	532	acsA(5) aroE(4) guaA(5) mutL(5) nuoD(5) ppsA(20) trpE(4)												WT	PA14																									G27D,T105A,V205L,S306T,G391A	PDC-59 (WP_034005655.1)
NAV01-001	282	acsA(6) aroE(5) guaA(11) mutL(7) nuoD(3) ppsA(12) trpE(19)												WT	PAO1																									P82L,T105A	PDC-103 (WP_031690214.1)
NAV01-002	312	acsA(5) aroE(3) guaA(57) mutL(6) nuoD(1) ppsA(33) trpE(47)					nt2396_2397insCCGTGTGA	V126E		I186V,S1041E,V1042A				A401S,E422Q,G423A	MTB1		A391V	A29V,H398R	L153R,S170N	I536V,T543A	V309I,K329Q,L331V,W358R			D249N	F172I,nt240_247del	S8F,D353E		S13P				H97R,E259Q,V354A,A382V		G71E,A145V,S209R				E114A,G283E,M288R	G27D,T105A,Q155R,V205L,V356I,G391A	G27D,T105A,Q155R,V205L,V356I,G391A	PDC-68 (WP_033957064.1)	I186V			T376S	E257Q,S845A,K1031R	H310R,S313G,S330A,P383S		S25G,L353Q
NAV01-003	1621	acsA(5) aroE(54) guaA(99) mutL(48) nuoD(1) ppsA(6) trpE(3)						V126E					S250N	WT	PA14			H398R	L153R,S170N	A527V,I536V,T543A,V548M,G589A,Q840E,Q1039R	A36T,K329Q,L331V,W358R			D249N,V318I	F172I,nt240_247del			S13P,A410S	L13F	S912_E913del		P94A,H97R,V354A,A382V		G71E,D79E,T100S,S209R			M297V	E114A,G283E,M288R	T21A,T105A,V205L,G391A	T21A,T105A,V205L,G391A	new type			G148A,R178C		E257Q,S845A,K1031R	S330A		S25G,L353Q
NAV01-004	253	acsA(4) aroE(4) guaA(16) mutL(12) nuoD(1) ppsA(6) trpE(3)	blaVIM-2 (100.00%)	aac(6')-Ib-Hangzhou (99.42%)		sul1 (100.00%)		V126E						WT	PA14			H398R	L153R,S170N	I536V,T543A,G589A,Q840E	A30T	V102_V105del,L138R,N186S		D249N	F172I,nt240_247del			S13P	Q156H	T83I,S912_E913del		H97R		G71E,A145V,S209R		A481T	M297V	E114A,G283E,M288R	G27D,A55T,T105A,Q155R,V205L,G391A	G27D,A55T,T105A,Q155R,V205L,G391A	PDC-34 (WP_003137570.1)				D68G,M69V	T87S,A155T,E257Q,V660I,N669D,S685G,I703V,S845A,S915A,I982V,K1031R,S1040T	P47S,S330A,A378T,P383S,A384V	R21H,D56G	S25G,L353Q
NAV02-001	569	acsA(11) aroE(5) guaA(11) mutL(11) nuoD(3) ppsA(6) trpE(27)												WT	LESB58			H398R	L153R,S170N	Q843P	A27T,K329Q,L331V,W358R			D249N	F172I,nt240_247del	T285I			A394P					G71E,S209R			M297V,A303V	G283E,M288R	R79Q,T105A,S254N	R79Q,T105A,S254N	PDC-53 (WP_034054438.1)		T91A	G148A,D183Y	D68G,M69V	E257Q,S845A	S330A	R82L	P16L,L353Q
NAV02-002	560	acsA(5) aroE(5) guaA(57) mutL(13) nuoD(1) ppsA(40) trpE(3)								S1041E,V1042A		D75G	S250N	WT	MTB1		Q263H	R356L,H398R	L153R,S170N	I536V,T543A,G589A,Q840E,N1036T,Q1039R	K329Q,L331V,G344D,W358R			D249N	F172I,nt240_247del	S8F		A4T,S13P				H97R,E259Q,V354A,A382V		G71E,S209R				E114A,I251V,G283E,M288R	T21A,T105A,V205L,G391P	T21A,T105A,V205L,G391P	new type			G148A	Q267R	V660I,N669D,S685G,I703V,S845A,S915A,I982V,K1031R,S1040T	R76Q,H310R,S330A,P383S		S25G,L353Q
NAV02-003	2124	acsA(5) aroE(1) guaA(112) mutL(5) nuoD(1) ppsA(6) trpE(119)					nt2396_2397insCCGTGTGA	V126E		G957D,S1041E,V1042A		P55S,D197E		WT	MTB1		Y85F	H398R	L153R,S170N	R251H,I536V,T543A,Q840E	A38T,K329Q,L331V,W358R	G68D		V104A,D249N	F172I,nt240_247del	S8F		S13P		S912_E913del		H97R,E259Q,A382V		G71E,S209R				A16V	T105A	T105A	PDC-3 (WP_003121934.1)	I186V		T47I,G148A	D68G,M69V,T376S	T87S,A155T,E257Q,V434A,V660I,N669D,S685G,I703V,S845A,S915A,I982V,K1031R,S1040T	R76Q,H310R,S341A,A378T,P383S,A384V		S25G,L353Q
NAV02-005	253	acsA(4) aroE(4) guaA(16) mutL(12) nuoD(1) ppsA(6) trpE(3)						V126E						WT	PA14			H398R	L153R,S170N	I536V,T543A,G589A,Q840E,N1036T,Q1039R	A30T,K329Q,L331V,W358R	L138R,N186S		D249N	F172I,nt240_247del			S13P	Q156H	S912_E913del		H97R,E259Q,V354A,A382V		G71E,A145V,S209R		A481T	M297V	E114A,G283E,M288R	G27D,A55T,T105A,Q155R,V205L,G391A	G27D,A55T,T105A,Q155R,V205L,G391A	PDC-34 (WP_003137570.1)				D68G,M69V	T87S,A155T,E257Q,V660I,N669D,S685G,I703V,S845A,S915A,I982V,K1031R,S1040T	P47S,R76Q,H310R,S330A,A378T,P383S,A384V	R21H,D56G	S25G,L353Q
PVA01-001	198	acsA(11) aroE(5) guaA(11) mutL(11) nuoD(3) ppsA(27) trpE(7)						V126E	I63V			A219T	T200I	WT	PAO1			H398R		F29S,T543A,A772T,Q840E,N1036T	K329Q,L331V,W358R			D249N	F172I,nt240_247del		G1056D	F86S,D102N,A162V	A394P				D187H	G71E,S209R				G283E,M288R	T105A,V205L	T105A,V205L	PDC-31 (WP_016562272.1)			Q44H,G148A,D183Y		S845A	S330A,Q381L		S25G,L353Q,K607R
PVA01-003	699	acsA(7) aroE(5) guaA(7) mutL(3) nuoD(4) ppsA(1) trpE(7)												WT	PAO1			H398R						D249N	F172I,nt240_247del																PDC-1 (WP_003101289.1)
PVA01-007	235	acsA(38) aroE(11) guaA(3) mutL(13) nuoD(1) ppsA(2) trpE(4)	blaOXA-2 (100.00%), blaVIM-2 (100.00%)	aac(6')-31 (94.03%), aac(6')-Il (100.00%), aac(6')-Ib-Hangzhou (99.42%)		aadA6 (100.00%), sul1 (100.00%)		K44M,V126E		G957D,S1041E,V1042A		A208V	A287S	WT	PA14		Y85F	H398R	L153R,S170N	T543A	A30T,K329Q,L331V,W358R	V48A		D249N	F172I,nt240_247del	E2V,S8F,Q368R		S13P		T83I		H97R,E259Q		G71E,E153Q,S209R			V124G	G283E,M288R	G27D,A97V,T105A,V205L,G391A	G27D,A97V,T105A,V205L,G391A	PDC-35 (WP_003093423.1)			G148A	M69V,Q267R	S845A,I982V	A31V,R76Q,H310R,S330A,P383S		S25G,L353Q
PVA01-008	175	acsA(28) aroE(22) guaA(5) mutL(3) nuoD(3) ppsA(14) trpE(19)		ant(2'')-Ia (100.00%)								A219T	S250N	Not complete (1-974)	LESB58					T543A	W358R				P60S						E161Stop			A186T							PDC-1 (WP_003101289.1)		F507I	D183Y		S845A	H310R,S330A,P383S
PVA02-001	348	acsA(22) aroE(20) guaA(11) mutL(3) nuoD(3) ppsA(3) trpE(7)				aph(6)-Id (100.00%), aph(3'')-Ib (99.88%)						A219T	H205N	WT	F23197			H398R		E152D,T543A	K329Q,R351S,W358R			G78S,D249N	P60S,nt240_247del,F172I				A474T			Q356H		G71E,S209R			M297V	R244W,G273E	R79Q,T105A	R79Q,T105A	PDC-5 (WP_003119095.1)				D35H,M69V	E257Q,V384L,S845A			S25G,L353Q
PVA02-002	3008	acsA(17) aroE(186) guaA(5) mutL(3) nuoD(3) ppsA(4) trpE(9)											S250N	WT	FRD1			H398R,R421C	L153R,S170N	F29S,T543A,A772T,Q840E	K329Q,L331V,W358R			D249N	F172I,nt240_247del			A38T						G71E			M297V		T105A	T105A	PDC-3 (WP_003121934.1)				M69V	E257Q,F513S,I703N	S330A		S25G,L353Q
PVA02-003	207	acsA(47) aroE(4) guaA(5) mutL(33) nuoD(1) ppsA(6) trpE(40)						V126E			D448N			WT	MTB1		Y85F	H398R	L153R,S170N	T543A,N1036T,Q1039R	A30T,K329Q,L331V,W358R	L138R		V73A,D249N	P60S,nt240_247del,F172I			S13P				H97R,E259Q,V354A,A382V		G71E,S209R				E114A,I251V,G283E,M288R	T21A,T105A,V205L,G391P	T21A,T105A,V205L,G391P	new type					S845A,K1031R	H310R,S313G,S330A,P383S		S25G,L353Q
PVA02-004	175	acsA(28) aroE(22) guaA(5) mutL(3) nuoD(3) ppsA(14) trpE(19)		ant(2'')-Ia (100.00%)								A219T	S250N	WT	LESB58			H398R		T543A	K329Q,W358R	G195E		D249N	P60S,nt240_247del,F172I					T83I,D87N				G71E,A186T			V281F				PDC-1 (WP_003101289.1)			G148A,D183Y	M69V	E257Q,S845A	E26A,H310R,S330A,P383S
PVA03-001	299	acsA(17) aroE(5) guaA(36) mutL(3) nuoD(3) ppsA(7) trpE(3)									V72L	A219T	S250N	WT	PA14			H398R		E152D,T543A,Q840E,V980I	K329Q,R351S,W358R			D249N	F172I,nt240_247del							Y60F,H97R,E259Q		G71E,A186T			M297V,A303V		T105A	T105A	PDC-3 (WP_003121934.1)			G148A,D183Y	M69V	R254H,S845A,A959S	V367A		S25G,L353Q
PVA03-002	348	acsA(22) aroE(20) guaA(11) mutL(3) nuoD(3) ppsA(3) trpE(7)										A219T	H205N	WT	F23197			H398R		E152D,T543A	K329Q,R351S,W358R			D249N	P60S,nt240_247del,F172I				A474T			Q356H		G71E,S209R			M297V	R244W,G273E	R79Q,T105A	R79Q,T105A	PDC-5 (WP_003119095.1)				D35H,M69V	E257Q,V384L,S845A			S25G,L353Q
PVA03-004	-	acsA(18) aroE(~4) guaA(13) mutL(3) nuoD(1) ppsA(17) trpE(13)						V126E				A208V	S250N	WT	PA14		A55V	H398R	L153R,S170N,G232D	I536V,T543A,G589A,Q840E,N1036T	A30T,K329Q,L331V,W358R			D249N	P60S,nt240_247del,F172I	S8F		S13P		S912_E913del		H97R,E259Q,V354A,A382V		G71E,A145V,S209R			M297V	E114A,G283E,M288R	G27D,T105A,V205L,G391A	G27D,T105A,V205L,G391A	PDC-16 (WP_019485213.1)				M69V,T376S	E257Q,S845A	H310R,S330A,A378T,P383S,A384V		S25G,L353Q
PVA03-005	298	acsA(18) aroE(4) guaA(13) mutL(3) nuoD(1) ppsA(17) trpE(13)						V126E				A208V	S250N	WT	PA14			H398R	L153R,S170N,G232D	I536V,T543A,G589A,Q840E,N1036T	A30T,K329Q,L331V,W358R	C113W		D249N	P60S,nt240_247del,F172I	S8F		S13P		S912_E913del		H97R,E259Q,V354A,A382V		G71E,A145V,S209R			M297V	E114A,G283E,M288R	G27D,T105A,V205L,G391A	G27D,T105A,V205L,G391A	PDC-16 (WP_019485213.1)				M69V,T376S	E257Q,S845A	H310R,S330A,A378T,P383S,A384V		S25G,L353Q
[truncated: 7 more columns]

## Sheet: Basic_resistome_clean
Supplementary Material 1: CSV file generated by PaREx compiling the resistome analysis results for the 264 P. aeruginosa isolates used to validate PaREx functionalities.
Isolate ID	ST	MLST allelic profile	Acquired beta-lactamases	Acquired aminoglycoside resistance genes	Acquired quinolones resistance genes	Other acquired resistance genes	PA0004_gyrB	PA0424_mexR	PA0425_mexA	PA0426_mexB	PA0427_oprM	PA0807_ampDh3	PA0869_PBP7	oprD	oprD_reference-strain	PA1179_phoP	PA1180_phoQ	PA1798_parS	PA1799_parR	PA2018_mexY	PA2019_mexX	PA2020_mexZ	PA2023_galU	PA2491_mexS	PA2492_mexT	PA2493_mexE	PA2494_mexF	PA2495_oprN	PA3047_dacB	PA3168_gyrA	PA3204_cpxR	PA3206_cpxS	PA3574_nalD	PA3721_nalC	PA3999_PBP5/6	PA4003_PBP2	PA4020_mpl	PA4109_ampR	PA4110_ampC	aminoacid substitutions (vs PDC-1)	PDC variant (RefSeq protein ID)	PA4266_fusA1	PA4418_ftsI	PA4522_ampD	PA4597_oprJ	PA4598_mexD	PA4599_mexC	PA4600_nfxB	PA4700_PBP1b
AND01-003	275	acsA(11) aroE(5) guaA(20) mutL(5) nuoD(4) ppsA(4) trpE(52)					K371R							WT	PA14						E254K				nt240_247del			R80H									T117P			R79Q,T105A	PDC-5 (WP_003119095.1)
AND01-005	4699	acsA(4) aroE(4) guaA(3) mutL(186) nuoD(1) ppsA(6) trpE(80)					S466Y,N624S							WT	MTB1						A115V				nt240_247del				G444D											G27D,R79Q,T105A	PDC-123 (WP_049321692.1)			R178C	T51M	A237T,I727N
AND01-045	235	acsA(38) aroE(11) guaA(3) mutL(13) nuoD(1) ppsA(2) trpE(4)												WT	PA14																									G27D,A97V,T105A,V205L,G391A	PDC-35 (WP_003093423.1)
AND01-046	500	acsA(11) aroE(57) guaA(7) mutL(3) nuoD(4) ppsA(15) trpE(1)												WT	LESB58										nt240_247del																PDC-1 (WP_003101289.1)
AND02-001	1049	acsA(6) aroE(5) guaA(11) mutL(7) nuoD(4) ppsA(32) trpE(26)												Not complete (1-1330)	LESB58						A375G				nt240_247del		T713I	A85T													PDC-1 (WP_003101289.1)		T91A		E374D	R254H,F800I	V367A
AND02-003	480	acsA(11) aroE(5) guaA(11) mutL(3) nuoD(1) ppsA(6) trpE(27)												WT	LESB58										nt240_247del	V39A														T105A,L176R	PDC-8 (WP_003118203.1)						D314N
AND02-004	1197	acsA(5) aroE(8) guaA(119) mutL(6) nuoD(12) ppsA(6) trpE(3)					A637V						Q186P	WT	PA14		G370S								nt240_247del															T21A,T105A,V205L,G391A	new type					P560Q			V720A
AND02-005	699	acsA(7) aroE(5) guaA(7) mutL(3) nuoD(4) ppsA(1) trpE(7)						R91C						W277X	PAO1										nt240_247del																PDC-1 (WP_003101289.1)						R57W
AND03-001	499	acsA(11) aroE(5) guaA(7) mutL(27) nuoD(2) ppsA(7) trpE(33)												WT	LESB58										nt240_247del,G301D							D327E							Q332_L334del	R79Q,T105A,G129S,Q332-L334del	PDC-629 (WP_375516103.1)					L1028_R1029insSLL
AND03-010	170	acsA(36) aroE(5) guaA(29) mutL(7) nuoD(4) ppsA(10) trpE(7)					E468D	Q137Stop						WT	LESB58						S320P				nt240_247del															T105A	PDC-3 (WP_003121934.1)	Y552C		S102F
AND03-012	245	acsA(39) aroE(6) guaA(12) mutL(11) nuoD(3) ppsA(15) trpE(2)												WT	F23197					R523S					nt240_247del															R79Q,T105A	PDC-5 (WP_003119095.1)
AND03-014	170	acsA(36) aroE(5) guaA(29) mutL(7) nuoD(4) ppsA(10) trpE(7)												WT	LESB58										nt240_247del															T105A	PDC-3 (WP_003121934.1)
AND04-008	253	acsA(4) aroE(4) guaA(16) mutL(12) nuoD(1) ppsA(6) trpE(3)							G275A					WT	PA14							V102_V105del			nt240_247del					T83I						A481T				G27D,A55T,T105A,Q155R,V205L,G391A	PDC-34 (WP_003137570.1)	A21V				S915A
AND04-009	381	acsA(11) aroE(20) guaA(1) mutL(65) nuoD(4) ppsA(4) trpE(10)				aadA7 (100.00%), sul1 (100.00%)				K659Stop				WT	FRD1							A47V			nt240_247del					T83I										T105A,G229S	PDC-14 (WP_033982123.1)
AND04-010	275	acsA(11) aroE(5) guaA(20) mutL(5) nuoD(4) ppsA(4) trpE(52)					K371R							WT	PA14						E254K				nt240_247del			R80H												R79Q,T105A	PDC-5 (WP_003119095.1)
AND04-011	253	acsA(4) aroE(4) guaA(16) mutL(12) nuoD(1) ppsA(6) trpE(3)				aadA7 (99.62%), sul1 (100.00%)								WT	PA14										nt240_247del															G27D,A55T,T105A,Q155R,V205L,G391A	PDC-34 (WP_003137570.1)					S915A
AND05-005	253	acsA(4) aroE(4) guaA(16) mutL(12) nuoD(1) ppsA(6) trpE(3)												S278P	PA14																									G27D,A55T,T105A,Q155R,V205L,G391A	PDC-34 (WP_003137570.1)			R95H		S915A
AND05-006	273	acsA(104) aroE(4) guaA(36) mutL(71) nuoD(4) ppsA(4) trpE(53)											S194T	WT	FRD1			W153Stop				nt503_513del			nt240_247del								A37V							R79Q,T105A	PDC-5 (WP_003119095.1)		M301I
AND05-007	217	acsA(28) aroE(5) guaA(11) mutL(18) nuoD(4) ppsA(13) trpE(3)												WT	LESB58									nt957_958dupGG	nt240_247del					T83I										T105A	PDC-3 (WP_003121934.1)
AND05-008	446	acsA(18) aroE(4) guaA(5) mutL(3) nuoD(1) ppsA(17) trpE(13)												WT	PA14										nt240_247del															G27D,T105A,V205L,G391A	PDC-16 (WP_019485213.1)
AND06-001	207	acsA(47) aroE(4) guaA(5) mutL(33) nuoD(1) ppsA(6) trpE(40)												WT	MTB1										nt240_247del															T21A,T105A,V205L,G391P	new type
AND06-002	446	acsA(18) aroE(4) guaA(5) mutL(3) nuoD(1) ppsA(17) trpE(13)												WT	PA14										nt240_247del															G27D,T105A,V205L,G391A	PDC-16 (WP_019485213.1)
AND06-003	244	acsA(17) aroE(5) guaA(12) mutL(3) nuoD(14) ppsA(4) trpE(7)												WT	PAO1										R209S,nt240_247del																PDC-1 (WP_003101289.1)
AND06-004	1197	acsA(5) aroE(8) guaA(119) mutL(6) nuoD(12) ppsA(6) trpE(3)					A637V						Q186P	WT	PA14		G370S							V194E	nt240_247del															T21A,T105A,V205L,G391A	new type					P560Q			V720A
AND07-001	884	acsA(17) aroE(5) guaA(10) mutL(18) nuoD(4) ppsA(33) trpE(7)												WT	F23197			A345T		P868S					nt240_247del			E200K									F263L			T105A	PDC-3 (WP_003121934.1)
AND07-003	1710	acsA(11) aroE(5) guaA(36) mutL(30) nuoD(3) ppsA(4) trpE(171)												D43N	F23197			R103H	V55I,I80L			nt564_579del			nt240_247del															R79Q,T105A	PDC-5 (WP_003119095.1)			A29V
AND07-005	569	acsA(11) aroE(5) guaA(11) mutL(11) nuoD(3) ppsA(6) trpE(27)												WT	LESB58										nt240_247del															R79Q,T105A,S254N	PDC-53 (WP_034054438.1)		T91A
AND07-006	179	acsA(36) aroE(27) guaA(28) mutL(3) nuoD(4) ppsA(13) trpE(7)												WT	LESB58		S300R								nt240_247del															T105A,L176R	PDC-8 (WP_003118203.1)
AND08-001	2968	acsA(5) aroE(5) guaA(30) mutL(77) nuoD(3) ppsA(6) trpE(77)												WT	LESB58					A772T					nt240_247del					A51V		D327E								R79Q,T105A	PDC-5 (WP_003119095.1)		L23V						Q346H
AND08-002	2968	acsA(5) aroE(5) guaA(30) mutL(77) nuoD(3) ppsA(6) trpE(77)												WT	LESB58					A772T					nt240_247del					A51V		D327E								R79Q,T105A	PDC-5 (WP_003119095.1)		L23V						Q346H
AND08-003	508	acsA(15) aroE(5) guaA(11) mutL(3) nuoD(2) ppsA(4) trpE(3)												WT	LESB58					A254G					nt240_247del															T105A,L176R	PDC-8 (WP_003118203.1)
AND08-005	378	acsA(1) aroE(14) guaA(3) mutL(11) nuoD(1) ppsA(15) trpE(1)												nt1199ins1	LESB58										nt240_247del							H97N								T105A,L176R	PDC-8 (WP_003118203.1)
AND10-001	1567	acsA(32) aroE(8) guaA(3) mutL(18) nuoD(1) ppsA(123) trpE(118)												WT	MTB1										nt240_247del												G256C			G27D,T105A,V205L,V356I,G391A	new type		N117S						A351T
AND10-002	274	acsA(23) aroE(5) guaA(11) mutL(7) nuoD(1) ppsA(12) trpE(7)												WT	LESB58										nt240_247del	F7Y														T21A,T105A,G391A	new type
AND10-003	3119	acsA(6) aroE(5) guaA(11) mutL(11) nuoD(15) ppsA(4) trpE(260)								L672Q				WT	LESB58										nt240_247del		A850E													T105A	PDC-3 (WP_003121934.1)					M118T
AND10-004	1197	acsA(5) aroE(8) guaA(119) mutL(6) nuoD(12) ppsA(6) trpE(3)					A637V						Q186P	WT	PA14		G370S							V194E	nt240_247del															T21A,T105A,V205L,G391A	new type					P560Q			V720A
ARA01-002	395	acsA(6) aroE(5) guaA(1) mutL(1) nuoD(1) ppsA(12) trpE(1)												WT	LESB58																									T105A,L176R	PDC-8 (WP_003118203.1)
ARA01-003	701	acsA(29) aroE(1) guaA(9) mutL(13) nuoD(1) ppsA(6) trpE(23)												WT	MTB1					A586T,N709H	A38P				nt240_247del			R363H									S306N			R79Q,T105A,V205L,V356I,G391A	PDC-56 (WP_034028067.1)
ARA01-005	244	acsA(17) aroE(5) guaA(12) mutL(3) nuoD(14) ppsA(4) trpE(7)												WT	PAO1										nt240_247del		A550V		T27S,S150G,N197S,nt649dupG,nt655del,Y396F	V671I,G860S,D893E,A900G,S903A											PDC-1 (WP_003101289.1)
ARA01-007	291	acsA(6) aroE(5) guaA(5) mutL(3) nuoD(52) ppsA(4) trpE(2)												WT	LESB58										nt240_247del	V156A														T105A	PDC-3 (WP_003121934.1)
ARA02-001	155	acsA(28) aroE(5) guaA(36) mutL(3) nuoD(3) ppsA(13) trpE(7)				sul1 (100.00%)								nt1202ins4	LESB58			R7H							nt240_247del									T50P				D135N		R79Q,T105A	PDC-5 (WP_003119095.1)
ARA02-002	253	acsA(4) aroE(4) guaA(16) mutL(12) nuoD(1) ppsA(6) trpE(3)												WT	PA14										nt240_247del															G27D,A55T,T105A,Q155R,V205L,G391A	PDC-34 (WP_003137570.1)					S915A
ARA02-003	1053	acsA(28) aroE(5) guaA(12) mutL(11) nuoD(4) ppsA(4) trpE(18)						R91S						WT	PAO1									T236P	nt240_247del					T83I											PDC-1 (WP_003101289.1)		N117S					S169F
ARA02-004	1182	acsA(5) aroE(1) guaA(109) mutL(54) nuoD(1) ppsA(1) trpE(47)					nt2396_2397insCCGTGTGA		N269S					WT	MTB1						V376M			M106T	nt240_247del			T27A										L177V		P7S,G27D,T105A,V205L,G391A	PDC-46 (WP_043083525.1)			A144V
ARA03-001	-	acsA(39) aroE(6) guaA(12) mutL(11) nuoD(3) ppsA(15) trpE(~2)						G51R		V924M				nt92del1	F23197							nt595_605del			nt240_247del					T83I							nt1330_1331del			R79Q,T105A	PDC-5 (WP_003119095.1)	A595V		nt83del
ARA03-002	3620	acsA(258) aroE(8) guaA(26) mutL(119) nuoD(3) ppsA(4) trpE(9)					V619M				A99T			D43N	F23197					nt875del		nt345_358del			nt240_247del		I667L				A123S								K35E	K35E,T105A	PDC-546 (WP_209359118.1)	K621R	V19I
ARA03-003	1248	acsA(18) aroE(11) guaA(57) mutL(5) nuoD(1) ppsA(20) trpE(139)												WT	MTB1										nt240_247del			P35L												G27D,T105A,V205L,G391A	PDC-16 (WP_019485213.1)					S915A
ARA03-004	160	acsA(11) aroE(5) guaA(6) mutL(32) nuoD(4) ppsA(6) trpE(26)												WT	LESB58					I546V					nt240_247del												P274T			R79Q,T105A	PDC-5 (WP_003119095.1)				A41T,M69A
ARA04-001	850	acsA(11) aroE(5) guaA(6) mutL(3) nuoD(4) ppsA(4) trpE(19)												WT	FRD1				P128S						nt240_247del															R79Q,T105A	PDC-5 (WP_003119095.1)
ARA04-002	554	acsA(16) aroE(5) guaA(12) mutL(3) nuoD(2) ppsA(15) trpE(12)												WT	PAO1										nt240_247del					T83I				V159E						T105A	PDC-3 (WP_003121934.1)
ARA04-003	259	acsA(40) aroE(5) guaA(11) mutL(3) nuoD(4) ppsA(15) trpE(9)					N624D							WT	LESB58					A865D					nt240_247del					E141D				I73T						T105A	PDC-3 (WP_003121934.1)
ARA04-004	5106	acsA(5) aroE(8) guaA(9) mutL(124) nuoD(1) ppsA(1) trpE(26)												WT	MTB1							Q95Stop			nt240_247del		A258T		A386T,nt1431_*1del			G64S						M288K		F19L,R79Q,T105A,V205L,V356I,G391A	new type				K413T	P172Q,S915A
AST01-001	532	acsA(5) aroE(4) guaA(5) mutL(5) nuoD(5) ppsA(20) trpE(4)												WT	PA14										R40H,nt240_247del												T118del		S306T	G27D,T105A,V205L,S306T,G391A	PDC-59 (WP_034005655.1)
AST01-003	1631	acsA(8) aroE(5) guaA(12) mutL(3) nuoD(3) ppsA(3) trpE(10)												WT	F23197					A772T					nt240_247del		A598V														PDC-1 (WP_003101289.1)
AST01-004	3236	acsA(32) aroE(8) guaA(60) mutL(3) nuoD(1) ppsA(101) trpE(11)												WT	PA14					A527V		R124del			nt240_247del					D87N										P7S,G27D,T105A,V205L,V356I,G391A	PDC-37 (WP_023092413.1)
AST01-047	175	acsA(28) aroE(22) guaA(5) mutL(3) nuoD(3) ppsA(14) trpE(19)		ant(2'')-Ia (100.00%)		aadA13 (100.00%)								WT	LESB58							G195E			nt240_247del				W459Stop	T83I,D87N											PDC-1 (WP_003101289.1)			Y132H
BAL01-001	379	acsA(39) aroE(5) guaA(11) mutL(28) nuoD(4) ppsA(4) trpE(63)										R180L		nt1056del5	LESB58								T167I		nt240_247del															T105A	PDC-3 (WP_003121934.1)				A214V,S264R
BAL01-002	-	acsA(18) aroE(24) guaA(12) mutL(11) nuoD(13) ppsA(273) trpE(~391)											L15F	nt179ins1	LESB58					V340I					nt240_247del			S13R,P259A												G27D,R79Q,T105A,V205L	PDC-432 (WP_179284372.1)				A105T
BAL01-003	645	acsA(6) aroE(5) guaA(5) mutL(3) nuoD(3) ppsA(13) trpE(1)												WT	LESB58					D628H					nt240_247del															T105A,L176R	PDC-8 (WP_003118203.1)
BAL01-007	5106	acsA(5) aroE(8) guaA(9) mutL(124) nuoD(1) ppsA(1) trpE(26)												WT	MTB1										nt240_247del		A258T		A386T,nt1431_*1del			G64S						M288K		F19L,R79Q,T105A,V205L,V356I,G391A	new type				K413T	P172Q,S915A
BAL02-002	-	acsA(28) aroE(5) guaA(36) mutL(5) nuoD(3) ppsA(12) trpE(1)												WT	LESB58					A772T					nt240_247del															T105A	PDC-3 (WP_003121934.1)
BAL02-004	564	acsA(6) aroE(10) guaA(5) mutL(11) nuoD(2) ppsA(15) trpE(2)												WT	LESB58										nt240_247del						A123V									P7S,T105A	PDC-121 (WP_023085632.1)
BAL02-008	2570	acsA(28) aroE(5) guaA(11) mutL(77) nuoD(4) ppsA(15) trpE(92)								Q773L				Not complete (1-1330)	LESB58										nt240_247del			R317Q		A51S										T105A	PDC-3 (WP_003121934.1)	R680C				I343L	A328V
BAL02-009	316	acsA(13) aroE(8) guaA(9) mutL(3) nuoD(1) ppsA(6) trpE(9)				aph(6)-Id (100.00%), aph(3'')-Ib (99.88%)								WT	MTB1										nt240_247del								V202M							T105A,V205L,V356I,G391A	PDC-36 (WP_023100808.1)
BAL03-001	1203	acsA(33) aroE(1) guaA(25) mutL(6) nuoD(6) ppsA(7) trpE(5)						P143L						Not complete (110-1332)	PA14					V370M	I180V				P27S,nt240_247del		A258T				S126C									G27D,T105A,V205L,V356I,G391A	new type				V249A	A838V,V914I	S104T
BAL03-002	-	acsA(38) aroE(39?) guaA(3) mutL(13) nuoD(180?) ppsA(2) trpE(257?)	blaOXA-2 (100.00%)	aac(6')-Il (100.00%), aac(6')-31 (94.03%)		aadA6 (100.00%), aph(6)-Ic (100.00%), sul1 (100.00%)								deleted	deleted																									G27D,A97V,T105A,V205L,G391A	PDC-35 (WP_003093423.1)
BAL03-003	446	acsA(18) aroE(4) guaA(5) mutL(3) nuoD(1) ppsA(17) trpE(13)								V883G				WT	PA14										nt240_247del															G27D,T105A,V205L,G391A	PDC-16 (WP_019485213.1)
BAL03-004	-	acsA(5) aroE(444?) guaA(57) mutL(3) nuoD(1) ppsA(33) trpE(47)					nt2396_2397insCCGTGTGA							WT	MTB1			A29V							nt240_247del															G27D,T105A,Q155R,V205L,V356I,G391A	PDC-68 (WP_033957064.1)
BAL04-001	244	acsA(17) aroE(5) guaA(12) mutL(3) nuoD(14) ppsA(4) trpE(7)												WT	PAO1										nt240_247del																PDC-1 (WP_003101289.1)
BAL04-003	308	acsA(13) aroE(4) guaA(5) mutL(5) nuoD(12) ppsA(7) trpE(15)												WT	PA14										nt240_247del							H97insRHR								G27D,T105A,V205L,V356I,G391A	new type
BAL04-004	-	acsA(11) aroE(5) guaA(36) mutL(5) nuoD(4) ppsA(4) trpE(1)												WT	LESB58			S78N		D628H					nt240_247del	E283A											C410Y			T105A	PDC-3 (WP_003121934.1)		A574V
BAL04-005	569	acsA(11) aroE(5) guaA(11) mutL(11) nuoD(3) ppsA(6) trpE(27)						nt254_255del						nt195ins7	LESB58										nt240_247del					G81D							T118del			R79Q,T105A,S254N	PDC-53 (WP_034054438.1)		T91A
CAN01-001	381	acsA(11) aroE(20) guaA(1) mutL(65) nuoD(4) ppsA(4) trpE(10)												WT	FRD1										nt240_247del						L21M									T105A,G229S	PDC-14 (WP_033982123.1)
CAN01-002	709	acsA(40) aroE(6) guaA(19) mutL(11) nuoD(4) ppsA(15) trpE(9)												WT	F23197										nt240_247del															R79Q,T105A,I365V	PDC-60 (WP_043089496.1)							nt36_84del
CAN01-003	277	acsA(39) aroE(5) guaA(9) mutL(11) nuoD(27) ppsA(5) trpE(2)												WT	F23197										nt240_247del															R79Q,T105A	PDC-5 (WP_003119095.1)							E146K
CAN01-004	244	acsA(17) aroE(5) guaA(12) mutL(3) nuoD(14) ppsA(4) trpE(7)												W339X	PAO1										nt240_247del															R79Q,T105A	PDC-5 (WP_003119095.1)		A24G
CAT01-004	253	acsA(4) aroE(4) guaA(16) mutL(12) nuoD(1) ppsA(6) trpE(3)							nt692del					WT	PA14							K55E			nt240_247del					T83I										G27D,A55T,T105A,Q155R,V205L,G391A	PDC-34 (WP_003137570.1)					S915A
CAT01-005	612	acsA(28) aroE(5) guaA(58) mutL(11) nuoD(4) ppsA(15) trpE(44)												WT	LESB58										nt240_247del															T105A	PDC-3 (WP_003121934.1)
CAT01-006	253	acsA(4) aroE(4) guaA(16) mutL(12) nuoD(1) ppsA(6) trpE(3)				aadA6 (100.00%), sul1 (100.00%)								WT	PA14										nt240_247del															G27D,A55T,T105A,Q155R,V205L,G391A	PDC-34 (WP_003137570.1)					S915A
CAT01-007	1197	acsA(5) aroE(8) guaA(119) mutL(6) nuoD(12) ppsA(6) trpE(3)					A637V						Q186P	WT	PA14		G370S							V194E	nt240_247del															T21A,T105A,V205L,G391A	new type					P560Q			V720A
CAT02-001	309	acsA(13) aroE(8) guaA(9) mutL(3) nuoD(1) ppsA(17) trpE(15)							K76Q					WT	MTB1					R8L					nt240_247del															G27D,T105A,V205L,V356I,G391A	new type		N117S
CAT02-002	266	acsA(16) aroE(5) guaA(11) mutL(72) nuoD(44) ppsA(7) trpE(52)												WT	LESB58						I275M	G15d			nt240_247del		A367V							H30Y					nt1169_1170insAGCGCTGA		PDC-1 (WP_003101289.1)
CAT02-003	378	acsA(1) aroE(14) guaA(3) mutL(11) nuoD(1) ppsA(15) trpE(1)												WT	LESB58										nt240_247del							H97N								T105A,L176R	PDC-8 (WP_003118203.1)
CAT02-004	175	acsA(28) aroE(22) guaA(5) mutL(3) nuoD(3) ppsA(14) trpE(19)		ant(2'')-Ia (100.00%)		sul1 (100.00%)								nt1199ins1	LESB58										nt240_247del					T83I,D87N											PDC-1 (WP_003101289.1)
CAT03-001	446	acsA(18) aroE(4) guaA(5) mutL(3) nuoD(1) ppsA(17) trpE(13)												WT	PA14										nt240_247del															G27D,T105A,V205L,G391A	PDC-16 (WP_019485213.1)
CAT03-002	3218	acsA(89) aroE(30) guaA(31) mutL(78) nuoD(48) ppsA(24) trpE(19)									nt505_509del	Y207Stop	A29T,G30R	V127L	LESB58					E505G,I1040T					nt240_247del											V29I	F188Y		L133I	R5G,T21A,P23S,A36T,T105A,Q117L,L133I,A170T,L200I,V205L,R273K,V356I,G391A	new type	S695T				V687L,S915A
CAT03-003	560	acsA(5) aroE(5) guaA(57) mutL(13) nuoD(1) ppsA(40) trpE(3)												WT	MTB1										nt240_247del															T21A,T105A,V205L,G391P	new type					S915A
CAT03-004	309	acsA(13) aroE(8) guaA(9) mutL(3) nuoD(1) ppsA(17) trpE(15)												WT	MTB1		F20L								nt240_247del		G1006_A1007del							Y157Stop						G27D,T105A,V205L,V356I,G391A	new type		N117S
CAT04-001	274	acsA(23) aroE(5) guaA(11) mutL(7) nuoD(1) ppsA(12) trpE(7)					D279Y							WT	LESB58							nt485_488dupATCT		A123V	nt240_247del				A82V								nt111dupC			T21A,T105A,G391A	new type
CAT04-002	4782	acsA(5) aroE(5) guaA(3) mutL(3) nuoD(1) ppsA(1) trpE(399)							Q295Stop			A72V		WT	MTB1					G614S					nt240_247del					D87N		R69H								deleted	deleted
CAT04-003	-	acsA(11) aroE(~5) guaA(12) mutL(11) nuoD(4) ppsA(4) trpE(20)												WT	PA14										nt240_247del						P72R									T105A	PDC-3 (WP_003121934.1)
CAT04-005	308	acsA(13) aroE(4) guaA(5) mutL(5) nuoD(12) ppsA(7) trpE(15)						nt247dupC						WT	PA14										nt240_247del,F272L					T83I										G27D,T105A,V205L,V356I,G391A	new type				T195P
CAT05-001	274	acsA(23) aroE(5) guaA(11) mutL(7) nuoD(1) ppsA(12) trpE(7)												WT	LESB58										nt240_247del															T21A,T105A,G391A	new type
CAT05-002	1197	acsA(5) aroE(8) guaA(119) mutL(6) nuoD(12) ppsA(6) trpE(3)					A637V			nt2575_2582del			Q186P	WT	PA14		G370S							V194E	nt240_247del	E51Stop														T21A,T105A,V205L,G391A	new type					P560Q			V720A
CAT05-004	267	acsA(19) aroE(5) guaA(12) mutL(11) nuoD(11) ppsA(4) trpE(14)				aph(6)-Id (100.00%), aph(3'')-Ib (100.00%)								WT	PAO1										nt240_247del			R151L						G213S						T105A	PDC-3 (WP_003121934.1)					S915A			R360L
CAT05-005	253	acsA(4) aroE(4) guaA(16) mutL(12) nuoD(1) ppsA(6) trpE(3)												nt466ins4	PA14																									G27D,A55T,T105A,Q155R,V205L,G391A	PDC-34 (WP_003137570.1)					S915A
CAT06-001	1251	acsA(35) aroE(11) guaA(25) mutL(6) nuoD(13) ppsA(6) trpE(84)					S466Y,nt2396_2397insCCGTGTGA	nt74_86del		P668L		P55L		WT	MTB1							T32P			nt240_247del														K392E	G27D,T105A,V205L,V356I,G391A,K392E	new type	H38R,H517R,Y552C						T140P
CAT06-002	-	acsA(17) aroE(5) guaA(289?) mutL(7) nuoD(27?) ppsA(4) trpE(7)												nt134del1	F23197										nt240_247del				P456S											T105A	PDC-3 (WP_003121934.1)			G46S
CAT06-003	244	acsA(17) aroE(5) guaA(12) mutL(3) nuoD(14) ppsA(4) trpE(7)												WT	PAO1										nt240_247del																PDC-1 (WP_003101289.1)
CAT06-004	699	acsA(7) aroE(5) guaA(7) mutL(3) nuoD(4) ppsA(1) trpE(7)								S937W				WT	PAO1										nt240_247del																PDC-1 (WP_003101289.1)
CAT07-001	1204	acsA(6) aroE(5) guaA(78) mutL(5) nuoD(15) ppsA(4) trpE(3)												WT	LESB58										nt240_247del															R79Q,T105A	PDC-5 (WP_003119095.1)
CAT07-002	1632	acsA(9) aroE(13) guaA(3) mutL(6) nuoD(64) ppsA(33) trpE(42)								nt1868_1869del				WT	PA14							L199_S202del			P28L,nt240_247del				H473Y	T83A				R112H			T118del			G27D,T105A,V205L,G391P	PDC-138 (WP_064484003.1)						V370A
CAT07-008	875	acsA(16) aroE(5) guaA(36) mutL(3) nuoD(4) ppsA(13) trpE(7)								nt2860dupC				WT	LESB58		A310V	P427S							nt240_247del															R79Q,T105A	PDC-5 (WP_003119095.1)
CAT07-009	277	acsA(39) aroE(5) guaA(9) mutL(11) nuoD(27) ppsA(5) trpE(2)												WT	F23197			D68E							nt240_247del															R79Q,T105A	PDC-5 (WP_003119095.1)
CAT08-001	2457	acsA(11) aroE(14) guaA(6) mutL(11) nuoD(1) ppsA(15) trpE(23)								Q218Stop				WT	LESB58			D81N							nt240_247del			R363H												T105A	PDC-3 (WP_003121934.1)
CAT08-002	1248	acsA(18) aroE(11) guaA(57) mutL(5) nuoD(1) ppsA(20) trpE(139)												WT	MTB1										V176M,nt240_247del			P35L												G27D,T105A,V205L,G391A	PDC-16 (WP_019485213.1)					S915A
CAT08-003	3235	acsA(18) aroE(4) guaA(57) mutL(18) nuoD(13) ppsA(6) trpE(47)												WT	MTB1										nt240_247del		V957I													P23S,T105A,V205L,G391A	new type
CAT08-004	347	acsA(40) aroE(5) guaA(17) mutL(5) nuoD(4) ppsA(15) trpE(7)							N339_L349del				S41I	WT	LESB58			V238L	nt622_625del	E959K					nt240_247del															T105A	PDC-3 (WP_003121934.1)					L307Q
CAT09-001	-	acsA(161) aroE(~71) guaA(59) mutL(77) nuoD(4) ppsA(~126) trpE(5)											V201M	WT	F23197										nt240_247del			A365V												R79Q,T105A,V205L,V356I,G391A	PDC-56 (WP_034028067.1)
CAT09-002	-	acsA(161) aroE(~71) guaA(59) mutL(77) nuoD(4) ppsA(~126) trpE(5)											V201M	WT	F23197										nt240_247del			A365V												R79Q,T105A,V205L,V356I,G391A	PDC-56 (WP_034028067.1)
CAT09-004	111	acsA(17) aroE(5) guaA(5) mutL(4) nuoD(4) ppsA(4) trpE(3)	blaOXA-46 (100.00%)	aac(6')-Ib3 (99.82%)		sul1 (100.00%)								WT	FRD1			L137P,R279Q		G530S					nt240_247del					T83I,V671I,G860S,D893E,A900G,S903A			nt398_399del							T105A	PDC-3 (WP_003121934.1)			V10G					M715K
CAT09-005	560	acsA(5) aroE(5) guaA(57) mutL(13) nuoD(1) ppsA(40) trpE(3)						nt80_81insT						L252P	MTB1				E214K						nt240_247del															T21A,T105A,V205L,G391P	new type			R164C		S915A
CAT10-001	245	acsA(39) aroE(6) guaA(12) mutL(11) nuoD(3) ppsA(15) trpE(2)												WT	F23197										nt240_247del															R79Q,T105A	PDC-5 (WP_003119095.1)
CAT10-002	794	acsA(17) aroE(22) guaA(5) mutL(11) nuoD(3) ppsA(86) trpE(19)												WT	LESB58		S153R								nt240_247del															T105A	PDC-3 (WP_003121934.1)
CAT10-003	313	acsA(47) aroE(8) guaA(7) mutL(6) nuoD(8) ppsA(11) trpE(40)												WT	MTB1										nt240_247del															P7S,G27D,T105A,V205L,V356I,G391A	PDC-37 (WP_023092413.1)
CAT10-004	313	acsA(47) aroE(8) guaA(7) mutL(6) nuoD(8) ppsA(11) trpE(40)												WT	MTB1										nt240_247del															P7S,G27D,T105A,V205L,V356I,G391A	PDC-37 (WP_023092413.1)
CAT11-002	605	acsA(39) aroE(5) guaA(20) mutL(3) nuoD(1) ppsA(6) trpE(10)												WT	LESB58										nt240_247del					A688S										T105A	PDC-3 (WP_003121934.1)		T91A
CAT11-003	386	acsA(17) aroE(5) guaA(11) mutL(18) nuoD(4) ppsA(10) trpE(3)												WT	LESB58			A285V		V240M,G508S,F509S					nt240_247del															T105A,L176R	PDC-8 (WP_003118203.1)
CAT11-004	455	acsA(6) aroE(14) guaA(12) mutL(11) nuoD(1) ppsA(4) trpE(20)												WT	PA14					D628H					nt240_247del			A113S									C410Y			T105A	PDC-3 (WP_003121934.1)				N73D		T145I
CAT11-007	-	acsA(4) aroE(390?) guaA(16) mutL(12) nuoD(1) ppsA(6) trpE(3)												WT	PA14															A668T										G27D,A55T,T105A,Q155R,V205L,G391A	PDC-34 (WP_003137570.1)					S915A
CLE01-007	988	acsA(16) aroE(5) guaA(36) mutL(3) nuoD(4) ppsA(7) trpE(3)												WT	FRD1					V746M					nt240_247del														S306T	G27D,T105A,Q155R,V205L,S306T,G391A	PDC-23 (WP_034071670.1)				R210H
CLE01-009	849	acsA(11) aroE(5) guaA(11) mutL(11) nuoD(4) ppsA(13) trpE(1)												WT	LESB58	A29S									nt240_247del							I330V								T105A,L176R	PDC-8 (WP_003118203.1)
CLE01-012	274	acsA(23) aroE(5) guaA(11) mutL(7) nuoD(1) ppsA(12) trpE(7)								M184_R185insI				WT	LESB58										nt240_247del															T21A,T105A,G391A	new type
CLE01-014	309	acsA(13) aroE(8) guaA(9) mutL(3) nuoD(1) ppsA(17) trpE(15)							K76Q					WT	MTB1										nt240_247del															G27D,T105A,V205L,V356I,G391A	new type		N117S
CLE02-002	-	acsA(5) aroE(16) guaA(5) mutL(13) nuoD(1) ppsA(6) trpE(15)												WT	PA14										A225V,nt240_247del												nt111dupC,V296A		A382T	P7S,T105A,V205L,A382T,G391A	new type			R178H		N775K	M320V	G133S
CLE02-003	399	acsA(11) aroE(5) guaA(1) mutL(2) nuoD(2) ppsA(15) trpE(2)								D59_Q63del				WT	LESB58							S9F		nt409del	R177H,nt240_247del	T30N	E860G			A51V,T83I					Q337Stop					T105A	PDC-3 (WP_003121934.1)					G211E
CLE02-004	155	acsA(28) aroE(5) guaA(36) mutL(3) nuoD(3) ppsA(13) trpE(7)												WT	LESB58										nt240_247del															R79Q,T105A	PDC-5 (WP_003119095.1)
CLE02-005	2620	acsA(18) aroE(8) guaA(24) mutL(3) nuoD(1) ppsA(6) trpE(26)							K86E					Not complete (1-1305)	MTB1					Q789H		nt564del			nt240_247del	E283K				D87N							A398T	D135N		T21A,T105A,V205L,G391A	new type
CLE03-001	274	acsA(23) aroE(5) guaA(11) mutL(7) nuoD(1) ppsA(12) trpE(7)												WT	LESB58										nt240_247del															T21A,T105A,G391A	new type
CLE03-002	181	acsA(28) aroE(5) guaA(11) mutL(3) nuoD(4) ppsA(12) trpE(3)												WT	LESB58					A702T,A772T				S179P	nt240_247del															T105A	PDC-3 (WP_003121934.1)						G8R
CLE03-003	3218	acsA(89) aroE(30) guaA(31) mutL(78) nuoD(48) ppsA(24) trpE(19)											A29T,G30R	V127L	LESB58					E505G,I1040T				Q189Stop	nt240_247del											V29I			L133I	R5G,T21A,P23S,A36T,T105A,Q117L,L133I,A170T,L200I,V205L,R273K,V356I,G391A	new type	S695T				V687L,S915A
CLE03-004	1527	acsA(17) aroE(10) guaA(129) mutL(5) nuoD(4) ppsA(112) trpE(19)												WT	LESB58										nt240_247del			T37A				P427S								T105A,S173R	PDC-171 (WP_058180135.1)
CLE04-001	1248	acsA(18) aroE(11) guaA(57) mutL(5) nuoD(1) ppsA(20) trpE(139)												WT	MTB1							nt370del			nt240_247del			P35L												G27D,T105A,V205L,G391A	PDC-16 (WP_019485213.1)					S915A
CLE04-002	175	acsA(28) aroE(22) guaA(5) mutL(3) nuoD(3) ppsA(14) trpE(19)		ant(2'')-Ia (100.00%)				nt388_391dupACCC						Q142X	LESB58							G195E			nt240_247del					T83I,D87N								G154R			PDC-1 (WP_003101289.1)
CLE04-003	1194	acsA(28) aroE(24) guaA(10) mutL(5) nuoD(1) ppsA(6) trpE(2)								I963V				WT	LESB58										A13P,nt240_247del					A659T										T105A	PDC-3 (WP_003121934.1)					G744D,S915A	Q381P
CLE04-004	254	acsA(6) aroE(5) guaA(58) mutL(11) nuoD(3) ppsA(4) trpE(37)												L292P	LESB58					A772T					nt240_247del					V671A										T105A,L176R	PDC-8 (WP_003118203.1)
CLE05-001	198	acsA(11) aroE(5) guaA(11) mutL(11) nuoD(3) ppsA(27) trpE(7)							I63V				T200I	WT	PAO1					A772T					nt240_247del		G1056D	F86S,D102N,A162V												T105A,V205L	PDC-31 (WP_016562272.1)						nt968del	nt339_348del
CLE05-002	253	acsA(4) aroE(4) guaA(16) mutL(12) nuoD(1) ppsA(6) trpE(3)												WT	PA14										nt240_247del															G27D,A55T,T105A,Q155R,V205L,G391A	PDC-34 (WP_003137570.1)					S915A
CLE05-003	1232	acsA(6) aroE(5) guaA(4) mutL(3) nuoD(4) ppsA(6) trpE(25)												D43N	F23197							nt392del			nt240_247del												Q101E			T105A,L176R	PDC-8 (WP_003118203.1)
CLE05-004	460	acsA(40) aroE(57) guaA(11) mutL(3) nuoD(4) ppsA(28) trpE(37)												Not complete (1-1330)	LESB58			D68N			V335M			A166T	nt240_247del					D87N							D395E			R79Q,T105A	PDC-5 (WP_003119095.1)							Ter188Cext
CLM01-001	1800	acsA(11) aroE(5) guaA(73) mutL(3) nuoD(4) ppsA(4) trpE(3)						T69A						WT	FRD1										nt240_247del											P129L					PDC-1 (WP_003101289.1)	D410G	N117S
CLM01-002	671	acsA(5) aroE(5) guaA(57) mutL(13) nuoD(1) ppsA(74) trpE(3)												WT	MTB1										nt240_247del															T21A,T105A,V205L,G391P	new type					S915A
CLM01-003	1480	acsA(11) aroE(10) guaA(94) mutL(3) nuoD(1) ppsA(12) trpE(26)												WT	LESB58					A604T					nt240_247del	S8P														P7S,T105A	PDC-121 (WP_023085632.1)
CLM01-004	369	acsA(1) aroE(5) guaA(20) mutL(16) nuoD(3) ppsA(4) trpE(7)							I261V				S92T	WT	LESB58										nt240_247del							D327E								R79Q,T105A,I365V	PDC-60 (WP_043089496.1)
CLM02-001	175	acsA(28) aroE(22) guaA(5) mutL(3) nuoD(3) ppsA(14) trpE(19)	blaOXA-2 (100.00%), blaVIM-20 (100.00%)	aph(3')-VI (100.00%), ant(2'')-Ia (100.00%)										nt49ins5	LESB58							G195E			nt240_247del					T83I,D87N											PDC-1 (WP_003101289.1)
CLM02-013	3306	acsA(28) aroE(20) guaA(94) mutL(5) nuoD(1) ppsA(6) trpE(10)								Y597W	nt1273dupG		R98H	WT	MTB1					A635P,G652S,M835V	Q65R	V43A,nt542del			nt240_247del					T83I									Q311R	T105A,Q311R	PDC-257 (WP_109791191.1)	Y630C						T25M
CLM02-014	274	acsA(23) aroE(5) guaA(11) mutL(7) nuoD(1) ppsA(12) trpE(7)												WT	LESB58									C269Y	G148D,nt240_247del															T21A,T105A,G391A	new type
CLM02-016	1226	acsA(11) aroE(66) guaA(11) mutL(3) nuoD(29) ppsA(4) trpE(9)									D284E			WT	LESB58										nt240_247del															R79Q,T105A	PDC-5 (WP_003119095.1)				V472A
CLM03-001	508	acsA(15) aroE(5) guaA(11) mutL(3) nuoD(2) ppsA(4) trpE(3)												WT	LESB58					A254G					nt240_247del															T105A,L176R	PDC-8 (WP_003118203.1)
CLM03-002	1249	acsA(23) aroE(13) guaA(109) mutL(5) nuoD(1) ppsA(1) trpE(47)				aph(6)-Id (100.00%), aph(3'')-Ib (99.88%)								WT	PA14										nt240_247del												R228H		L200F	F19L,T105A,L200F,V205L,V356I,G391A	new type		A139S		A211V	F597Y,S915A
CLM03-007	3154	acsA(40) aroE(5) guaA(17) mutL(2) nuoD(4) ppsA(4) trpE(7)										P157A		WT	LESB58										nt240_247del															T105A,G391A	PDC-120 (WP_023089477.1)
CLM03-008	175	acsA(28) aroE(22) guaA(5) mutL(3) nuoD(3) ppsA(14) trpE(19)		ant(2'')-Ia (100.00%)				nt388_391dupACCC						Q142X	LESB58							G195E			nt240_247del					T83I,D87N								G154R			PDC-1 (WP_003101289.1)
CVA01-001	505	acsA(6) aroE(20) guaA(1) mutL(11) nuoD(4) ppsA(4) trpE(2)					Q629L							WT	LESB58										nt240_247del															T105A	PDC-3 (WP_003121934.1)
CVA01-002	244	acsA(17) aroE(5) guaA(12) mutL(3) nuoD(14) ppsA(4) trpE(7)												WT	PAO1										nt240_247del			A352T													PDC-1 (WP_003101289.1)
CVA01-005	-	acsA(5) aroE(5,152) guaA(25) mutL(5) nuoD(1) ppsA(20) trpE(157?)												WT	MTB1										nt240_247del															deleted	deleted
CVA01-007	319	acsA(5) aroE(4) guaA(3) mutL(3) nuoD(1) ppsA(11) trpE(8)											V9A	V127L	PA14										nt240_247del				V289I	T83I,A668T				nt103del		S376N				P7S,G27D,T105A,V205L,G391A	PDC-46 (WP_043083525.1)
CVA02-001	175	acsA(28) aroE(22) guaA(5) mutL(3) nuoD(3) ppsA(14) trpE(19)	blaOXA-210 (100.00%), blaVIM-20 (100.00%)	aph(3')-VI (100.00%), aac(6')-Ib3 (99.28%), ant(2'')-Ia (100.00%)		aadA13 (100.00%)								nt49ins5	LESB58							G195E			nt240_247del					T83I,D87N											PDC-1 (WP_003101289.1)			V10G
CVA02-002	244	acsA(17) aroE(5) guaA(12) mutL(3) nuoD(14) ppsA(4) trpE(7)												WT	PAO1										nt240_247del																PDC-1 (WP_003101289.1)
CVA02-003	-	acsA(39) aroE(3) guaA(~111) mutL(3) nuoD(4) ppsA(15) trpE(9)												WT	LESB58										nt240_247del															T105A	PDC-3 (WP_003121934.1)			P19Q
CVA02-004	313	acsA(47) aroE(8) guaA(7) mutL(6) nuoD(8) ppsA(11) trpE(40)												WT	MTB1										nt240_247del															P7S,G27D,T105A,V205L,V356I,G391A	PDC-37 (WP_023092413.1)
CVA03-001	207	acsA(47) aroE(4) guaA(5) mutL(33) nuoD(1) ppsA(6) trpE(40)												WT	MTB1										nt240_247del															T21A,T105A,V205L,G391P	new type
CVA03-002	1146	acsA(5) aroE(11) guaA(57) mutL(33) nuoD(1) ppsA(6) trpE(3)							A206S,N269S					WT	MTB1			A310V				N54D			nt240_247del															T21A,T105A,Q117E,Q155R,V205L,G391A	new type		V137M		D392G
CVA03-003	532	acsA(5) aroE(4) guaA(5) mutL(5) nuoD(5) ppsA(20) trpE(4)												WT	PA14							A66P																	S306T,N347K	G27D,T105A,V205L,S306T,N347K,G391A	new type					T856A
CVA03-004	16	acsA(28) aroE(5) guaA(12) mutL(11) nuoD(27) ppsA(1) trpE(44)												nt774del2	LESB58					A307T					nt240_247del,L296M															T21A,T105A,G391A	new type
EXT01-002	198	acsA(11) aroE(5) guaA(11) mutL(11) nuoD(3) ppsA(27) trpE(7)							I63V				T200I	WT	PAO1					A772T					nt240_247del		G1056D	F86S,D102N,A162V												T105A,V205L	PDC-31 (WP_016562272.1)						nt968del	nt339_348del
EXT01-003	274	acsA(23) aroE(5) guaA(11) mutL(7) nuoD(1) ppsA(12) trpE(7)												WT	LESB58										nt240_247del				G115S											T21A,T105A,G391A	new type
EXT01-004	2475	acsA(22) aroE(6) guaA(1) mutL(3) nuoD(1) ppsA(76) trpE(1)												T159I	F23197										nt240_247del												I416V			R79Q,T105A,R284H	PDC-172 (WP_049272244.1)
EXT01-007	244	acsA(17) aroE(5) guaA(12) mutL(3) nuoD(14) ppsA(4) trpE(7)												WT	PAO1										nt240_247del																PDC-1 (WP_003101289.1)
GAL01-002	235	acsA(38) aroE(11) guaA(3) mutL(13) nuoD(1) ppsA(2) trpE(4)				aph(6)-Id (100.00%), aph(3'')-Ib (99.88%), aadA6 (100.00%), sul1 (100.00%)								deleted	deleted							Q103del			nt240_247del				Q274Stop	T83I			nt398_399del							G27D,T105A,V205L,G391A	PDC-16 (WP_019485213.1)
GAL01-010	2651	acsA(6) aroE(5) guaA(1) mutL(11) nuoD(2) ppsA(15) trpE(7)						nt166_167dupGA						WT	LESB58							D182G,nt227del			nt240_247del					E153K										R79Q,T105A	PDC-5 (WP_003119095.1)	T671A					K230N
GAL01-013	348	acsA(22) aroE(20) guaA(11) mutL(3) nuoD(3) ppsA(3) trpE(7)				aadA6 (100.00%), sul1 (100.00%)							H205N	WT	F23197									G78S	nt240_247del								R75G					G273E		R79Q,T105A	PDC-5 (WP_003119095.1)
GAL01-014	794	acsA(17) aroE(22) guaA(5) mutL(11) nuoD(3) ppsA(86) trpE(19)					A581V							nt1134ins2	LESB58		S153R													D87N										T105A	PDC-3 (WP_003121934.1)	F596L	G216S	nt248_251del				L83P
GAL02-001	175	acsA(28) aroE(22) guaA(5) mutL(3) nuoD(3) ppsA(14) trpE(19)		ant(2'')-Ia (100.00%)		aadA13 (100.00%)								K95X	LESB58							G195E			nt240_247del					T83I											PDC-1 (WP_003101289.1)			G169S
GAL02-010	-	acsA(6) aroE(5) guaA(6) mutL(7) nuoD(4) ppsA(~177) trpE(7)												WT	LESB58										nt240_247del															R79Q,T105A,P274L	PDC-15 (WP_023114693.1)
GAL02-011	446	acsA(18) aroE(4) guaA(5) mutL(3) nuoD(1) ppsA(17) trpE(13)						G101E						WT	PA14										nt240_247del															G27D,T105A,V205L,G391A	PDC-16 (WP_019485213.1)
GAL02-012	3235	acsA(18) aroE(4) guaA(57) mutL(18) nuoD(13) ppsA(6) trpE(47)												WT	MTB1										nt240_247del		V957I													P23S,T105A,V205L,G391A	new type
GAL03-001	395	acsA(6) aroE(5) guaA(1) mutL(1) nuoD(1) ppsA(12) trpE(1)												WT	LESB58																									T105A,L176R	PDC-8 (WP_003118203.1)
GAL03-003	175	acsA(28) aroE(22) guaA(5) mutL(3) nuoD(3) ppsA(14) trpE(19)		ant(2'')-Ia (100.00%)								nt368_387del		WT	LESB58							G195E			nt240_247del					T83I,D87N											PDC-1 (WP_003101289.1)			G169D
GAL03-004	-	acsA(5) aroE(8) guaA(~5) mutL(3) nuoD(1) ppsA(1) trpE(247)												WT	PA14																									G27D,T105A,Q155R,V205L,S306T,G391A	PDC-23 (WP_034071670.1)
GAL03-005	1197	acsA(5) aroE(8) guaA(119) mutL(6) nuoD(12) ppsA(6) trpE(3)												WT	PA14																									T21A,T105A,V205L,G391A	new type
GAL04-001	17	acsA(11) aroE(5) guaA(1) mutL(7) nuoD(9) ppsA(4) trpE(7)												WT	LESB58																									T105A,L176R	PDC-8 (WP_003118203.1)
GAL04-003	1239	acsA(16) aroE(5) guaA(1) mutL(3) nuoD(4) ppsA(15) trpE(7)												WT	LESB58																									T105A	PDC-3 (WP_003121934.1)
GAL04-004	3436	acsA(43) aroE(153) guaA(194) mutL(78) nuoD(48) ppsA(24) trpE(96)												WT	F23197																									T105A	PDC-3 (WP_003121934.1)
GAL04-006	-	acsA(32) aroE(444?) guaA(139) mutL(27) nuoD(2) ppsA(18) trpE(26)					nt2396_2397insCCGTGTGA					A216T		WT	MTB1		G370S			A586T					nt240_247del		E61G												A97T	P7S,G27D,A97T,T105A,V205L,G391A	PDC-19 (WP_023874922.1)		L3Q		R382C	A647T			K63R
GAL05-002	110	acsA(15) aroE(5) guaA(1) mutL(3) nuoD(2) ppsA(12) trpE(7)												WT	LESB58																										PDC-1 (WP_003101289.1)
GAL05-004	1480	acsA(11) aroE(10) guaA(94) mutL(3) nuoD(1) ppsA(12) trpE(26)												WT	LESB58																									P7S,T105A	PDC-121 (WP_023085632.1)
GAL05-005	2123	acsA(6) aroE(5) guaA(36) mutL(3) nuoD(3) ppsA(15) trpE(2)												WT	LESB58																									T105A	PDC-3 (WP_003121934.1)
GAL05-009	313	acsA(47) aroE(8) guaA(7) mutL(6) nuoD(8) ppsA(11) trpE(40)												WT	MTB1																									P7S,G27D,T105A,V205L,V356I,G391A	PDC-37 (WP_023092413.1)
GAL06-001	274	acsA(23) aroE(5) guaA(11) mutL(7) nuoD(1) ppsA(12) trpE(7)												WT	LESB58					V875M					nt240_247del															T21A,T105A,G391A	new type
GAL06-002	272	acsA(17) aroE(5) guaA(11) mutL(3) nuoD(3) ppsA(4) trpE(2)												W415X	LESB58										nt240_247del			E261G						L87_T90del				G295R		R79Q,T105A	PDC-5 (WP_003119095.1)			W9Stop
GAL06-003	1207	acsA(11) aroE(150) guaA(11) mutL(7) nuoD(27) ppsA(6) trpE(7)												WT	LESB58																									T105A	PDC-3 (WP_003121934.1)
GAL06-004	175	acsA(28) aroE(22) guaA(5) mutL(3) nuoD(3) ppsA(14) trpE(19)		ant(2'')-Ia (100.00%)										G316D	LESB58							G195E			nt240_247del					T83I,D87N			nt31_41del					Y92del			PDC-1 (WP_003101289.1)
GAL07-001	2460	acsA(6) aroE(5) guaA(36) mutL(3) nuoD(3) ppsA(6) trpE(1)												WT	LESB58																									C10Y,R79Q,T105A,K308R	PDC-210 (WP_087587974.1)
GAL07-002	480	acsA(11) aroE(5) guaA(11) mutL(3) nuoD(1) ppsA(6) trpE(27)												WT	LESB58																									T105A,L176R	PDC-8 (WP_003118203.1)
GAL07-003	298	acsA(18) aroE(4) guaA(13) mutL(3) nuoD(1) ppsA(17) trpE(13)												WT	PA14																									G27D,T105A,V205L,G391A	PDC-16 (WP_019485213.1)
GAL07-004	27	acsA(6) aroE(5) guaA(6) mutL(7) nuoD(4) ppsA(6) trpE(7)												WT	LESB58																									R79Q,T105A,P274L	PDC-15 (WP_023114693.1)
ICA01-001	235	acsA(38) aroE(11) guaA(3) mutL(13) nuoD(1) ppsA(2) trpE(4)												WT	PA14																									G27D,A97V,T105A,V205L,G391A	PDC-35 (WP_003093423.1)
ICA01-002	357	acsA(2) aroE(4) guaA(5) mutL(3) nuoD(1) ppsA(6) trpE(11)												WT	MTB1																									P7S,T105A,V205L,G391A	PDC-11 (WP_033990638.1)
ICA01-003	676	acsA(28) aroE(5) guaA(11) mutL(77) nuoD(3) ppsA(4) trpE(92)												Not complete (1-1330)	LESB58																									T105A,Q337L	new type
ICA01-004	4231	acsA(17) aroE(5) guaA(91) mutL(3) nuoD(4) ppsA(15) trpE(19)												WT	PA14																									R79Q,T105A	PDC-5 (WP_003119095.1)
LRJ01-001	244	acsA(17) aroE(5) guaA(12) mutL(3) nuoD(14) ppsA(4) trpE(7)												WT	PAO1																										PDC-1 (WP_003101289.1)
LRJ01-002	175	acsA(28) aroE(22) guaA(5) mutL(3) nuoD(3) ppsA(14) trpE(19)		ant(2'')-Ia (100.00%)		sul1 (100.00%)								WT	LESB58							G195E			nt240_247del					T83I,D87N							V281F				PDC-1 (WP_003101289.1)
LRJ01-004	233	acsA(16) aroE(5) guaA(30) mutL(11) nuoD(4) ppsA(31) trpE(41)								N211S				Not complete (1-1330)	LESB58							G30D			nt240_247del					T83I				E153D						T105A	PDC-3 (WP_003121934.1)
LRJ01-005	2548	acsA(118) aroE(106) guaA(85) mutL(86) nuoD(60) ppsA(54) trpE(72)												WT	F23197																									T105A,L200I,Q204R,V205L,P274Q,S306A,I325V,V356I,G391A,K396A	PDC-167 (WP_065102311.1)
LRJ02-001	381	acsA(11) aroE(20) guaA(1) mutL(65) nuoD(4) ppsA(4) trpE(10)				aadA1 (100.00%), sul1 (100.00%)								WT	FRD1																									T105A,G229S	PDC-14 (WP_033982123.1)
LRJ02-002	1009	acsA(39) aroE(4) guaA(1) mutL(11) nuoD(4) ppsA(12) trpE(2)												WT	LESB58																									T105A,G391A	PDC-120 (WP_023089477.1)
LRJ02-003	-	acsA(38) aroE(444?) guaA(5) mutL(67) nuoD(2) ppsA(40) trpE(13)											G137D	WT	MTB1						I212L				nt240_247del								T11N	G213D				A280V		T21A,T105A,V205L,G391A	new type
LRJ02-004	1020	acsA(5) aroE(54) guaA(26) mutL(31) nuoD(1) ppsA(33) trpE(40)												WT	PA14																									T21A,T105A,V205L,G391A	new type
MAD01-001	369	acsA(1) aroE(5) guaA(20) mutL(16) nuoD(3) ppsA(4) trpE(7)												WT	LESB58																									R79Q,T105A,I365V	PDC-60 (WP_043089496.1)
MAD01-002	235	acsA(38) aroE(11) guaA(3) mutL(13) nuoD(1) ppsA(2) trpE(4)	blaGES-1 (100.00%)	aac(6')-Ib3 (99.46%)		aph(3')-XV (100.00%), aadA6 (100.00%), sul1 (100.00%)								deleted	deleted			D249N				nt293_303del			nt240_247del					T83I										G27D,A97V,T105A,V205L,G391A	PDC-35 (WP_003093423.1)						M15R
MAD01-003	381	acsA(11) aroE(20) guaA(1) mutL(65) nuoD(4) ppsA(4) trpE(10)												WT	FRD1																									T105A,G229S	PDC-14 (WP_033982123.1)
MAD01-008	27	acsA(6) aroE(5) guaA(6) mutL(7) nuoD(4) ppsA(6) trpE(7)	blaTEM-2 (99.88%)	aac(3)-IIa (100.00%)		aph(6)-Id (100.00%)								nt1241del1	LESB58							nt184_193del			nt240_247del															R79Q,T105A,P274L	PDC-15 (WP_023114693.1)
MAD02-005	4304	acsA(5) aroE(384) guaA(65) mutL(6) nuoD(12) ppsA(6) trpE(26)												WT	MTB1																									P7S,G27D,T105A,V205L,G391A	PDC-46 (WP_043083525.1)
MAD02-007	175	acsA(28) aroE(22) guaA(5) mutL(3) nuoD(3) ppsA(14) trpE(19)		ant(2'')-Ia (100.00%), aac(6')-Ib3 (99.28%)					V129M					nt49ins5	LESB58							G195E			nt240_247del					T83I,D87N											PDC-1 (WP_003101289.1)
MAD02-008	277	acsA(39) aroE(5) guaA(9) mutL(11) nuoD(27) ppsA(5) trpE(2)												WT	F23197																									R79Q,T105A	PDC-5 (WP_003119095.1)
MAD02-009	309	acsA(13) aroE(8) guaA(9) mutL(3) nuoD(1) ppsA(17) trpE(15)												deleted	deleted																									G27D,T105A,V205L,V356I,G391A	new type
MAD03-002	175	acsA(28) aroE(22) guaA(5) mutL(3) nuoD(3) ppsA(14) trpE(19)		ant(2'')-Ia (100.00%)										WT	LESB58															T83I,D87N											PDC-1 (WP_003101289.1)
MAD03-003	258	acsA(40) aroE(5) guaA(11) mutL(5) nuoD(2) ppsA(38) trpE(37)												WT	LESB58																									T105A,L176R	PDC-8 (WP_003118203.1)
MAD03-004	277	acsA(39) aroE(5) guaA(9) mutL(11) nuoD(27) ppsA(5) trpE(2)												WT	F23197																									R79Q,T105A	PDC-5 (WP_003119095.1)
MAD03-005	-	acsA(15) aroE(5) guaA(~1) mutL(1) nuoD(1) ppsA(12) trpE(1)						A103V						WT	LESB58					I531T					nt240_247del					A668T									A312V	T105A,L176R,A312V	PDC-201 (WP_087587966.1)
MAD04-003	235	acsA(38) aroE(11) guaA(3) mutL(13) nuoD(1) ppsA(2) trpE(4)	blaGES-5 (100.00%)	aac(6')-Ib3 (99.46%)		aph(3')-XV (100.00%), sul1 (100.00%)								Not complete (4-1332)	PA14			D249N				nt293_303del			nt240_247del					T83I										G27D,A97V,T105A,V205L,G391A	PDC-35 (WP_003093423.1)			D112Y
MAD04-004	381	acsA(11) aroE(20) guaA(1) mutL(65) nuoD(4) ppsA(4) trpE(10)												WT	FRD1																									T105A,G229S	PDC-14 (WP_033982123.1)
MAD04-005	709	acsA(40) aroE(6) guaA(19) mutL(11) nuoD(4) ppsA(15) trpE(9)												WT	F23197																									R79Q,T105A,I365V	PDC-60 (WP_043089496.1)
MAD04-006	698	acsA(15) aroE(2) guaA(11) mutL(3) nuoD(3) ppsA(4) trpE(3)												D43N	F23197										nt240_247del	V156A							W205Stop					E162Q		T105A	PDC-3 (WP_003121934.1)
MAD05-001	3755	acsA(16) aroE(5) guaA(6) mutL(11) nuoD(4) ppsA(6) trpE(7)												WT	FRD1																									T105A	PDC-3 (WP_003121934.1)
MAD05-002	-	acsA(28) aroE(20) guaA(~94) mutL(3) nuoD(1) ppsA(4) trpE(10)												deleted	deleted																									T105A	PDC-3 (WP_003121934.1)
MAD05-003	2498	acsA(28) aroE(5) guaA(11) mutL(18) nuoD(4) ppsA(13) trpE(10)										V143M		WT	LESB58										nt240_247del															T105A	PDC-3 (WP_003121934.1)
MAD05-004	4419	acsA(11) aroE(4) guaA(11) mutL(3) nuoD(1) ppsA(63) trpE(23)												L432Q	LESB58																									G27D,T105A,V205L,G391A	PDC-16 (WP_019485213.1)
MAD06-001	2431	acsA(9) aroE(12) guaA(5) mutL(5) nuoD(1) ppsA(6) trpE(47)												WT	LESB58																									T16I,G27D,T105A,P148S,V205L,G391A	PDC-112 (WP_063864568.1)
MAD06-002	11	acsA(28) aroE(5) guaA(11) mutL(7) nuoD(3) ppsA(13) trpE(7)												WT	LESB58																									T105A	PDC-3 (WP_003121934.1)
MAD06-005	560	acsA(5) aroE(5) guaA(57) mutL(13) nuoD(1) ppsA(40) trpE(3)												E228X	MTB1							nt110_120del			nt240_247del					D87Y										T21A,T105A,V205L,G391P	new type	N639S		G12V		S915A
MAD06-006	709	acsA(40) aroE(6) guaA(19) mutL(11) nuoD(4) ppsA(15) trpE(9)												WT	F23197																									R79Q,T105A,I365V	PDC-60 (WP_043089496.1)
MAD07-001	244	acsA(17) aroE(5) guaA(12) mutL(3) nuoD(14) ppsA(4) trpE(7)												WT	PAO1										nt240_247del																PDC-1 (WP_003101289.1)
MAD07-002	369	acsA(1) aroE(5) guaA(20) mutL(16) nuoD(3) ppsA(4) trpE(7)												WT	LESB58																									R79Q,T105A,I365V	PDC-60 (WP_043089496.1)
MAD07-004	235	acsA(38) aroE(11) guaA(3) mutL(13) nuoD(1) ppsA(2) trpE(4)	blaGES-5 (100.00%)	aac(6')-Ib3 (99.46%)		aph(3')-XV (100.00%), sul1 (100.00%)								Not complete (4-1332)	PA14			D249N				nt293_303del			nt240_247del					T83I										G27D,A97V,T105A,V205L,G391A	PDC-35 (WP_003093423.1)			D112Y
MAD07-005	233	acsA(16) aroE(5) guaA(30) mutL(11) nuoD(4) ppsA(31) trpE(41)												Not complete (1-1330)	LESB58																									T105A	PDC-3 (WP_003121934.1)
MUR01-001	369	acsA(1) aroE(5) guaA(20) mutL(16) nuoD(3) ppsA(4) trpE(7)												WT	LESB58																									R79Q,T105A,I365V	PDC-60 (WP_043089496.1)
MUR01-002	244	acsA(17) aroE(5) guaA(12) mutL(3) nuoD(14) ppsA(4) trpE(7)												WT	PAO1																										PDC-1 (WP_003101289.1)
MUR01-003	170	acsA(36) aroE(5) guaA(29) mutL(7) nuoD(4) ppsA(10) trpE(7)												WT	LESB58										nt240_247del															T105A	PDC-3 (WP_003121934.1)
MUR01-004	532	acsA(5) aroE(4) guaA(5) mutL(5) nuoD(5) ppsA(20) trpE(4)												WT	PA14																									G27D,T105A,V205L,S306T,G391A	PDC-59 (WP_034005655.1)
NAV01-001	282	acsA(6) aroE(5) guaA(11) mutL(7) nuoD(3) ppsA(12) trpE(19)												WT	PAO1																									P82L,T105A	PDC-103 (WP_031690214.1)
NAV01-002	312	acsA(5) aroE(3) guaA(57) mutL(6) nuoD(1) ppsA(33) trpE(47)					nt2396_2397insCCGTGTGA							A401S,E422Q,G423A	MTB1			A29V							nt240_247del															G27D,T105A,Q155R,V205L,V356I,G391A	PDC-68 (WP_033957064.1)
NAV01-003	1621	acsA(5) aroE(54) guaA(99) mutL(48) nuoD(1) ppsA(6) trpE(3)												WT	PA14					A527V,V548M					nt240_247del				L13F			P94A		T100S						T21A,T105A,V205L,G391A	new type			R178C
NAV01-004	253	acsA(4) aroE(4) guaA(16) mutL(12) nuoD(1) ppsA(6) trpE(3)	blaVIM-2 (100.00%)	aac(6')-Ib-Hangzhou (99.42%)		sul1 (100.00%)								WT	PA14							V102_V105del			nt240_247del					T83I						A481T				G27D,A55T,T105A,Q155R,V205L,G391A	PDC-34 (WP_003137570.1)					S915A
NAV02-001	569	acsA(11) aroE(5) guaA(11) mutL(11) nuoD(3) ppsA(6) trpE(27)												WT	LESB58										nt240_247del															R79Q,T105A,S254N	PDC-53 (WP_034054438.1)		T91A
NAV02-002	560	acsA(5) aroE(5) guaA(57) mutL(13) nuoD(1) ppsA(40) trpE(3)												WT	MTB1										nt240_247del															T21A,T105A,V205L,G391P	new type					S915A
NAV02-003	2124	acsA(5) aroE(1) guaA(112) mutL(5) nuoD(1) ppsA(6) trpE(119)					nt2396_2397insCCGTGTGA					P55S		WT	MTB1					R251H	A38T	G68D		V104A	nt240_247del													A16V		T105A	PDC-3 (WP_003121934.1)			T47I		S915A
NAV02-005	253	acsA(4) aroE(4) guaA(16) mutL(12) nuoD(1) ppsA(6) trpE(3)												WT	PA14										nt240_247del											A481T				G27D,A55T,T105A,Q155R,V205L,G391A	PDC-34 (WP_003137570.1)					S915A
PVA01-001	198	acsA(11) aroE(5) guaA(11) mutL(11) nuoD(3) ppsA(27) trpE(7)							I63V				T200I	WT	PAO1					A772T					nt240_247del		G1056D	F86S,D102N,A162V												T105A,V205L	PDC-31 (WP_016562272.1)
PVA01-003	699	acsA(7) aroE(5) guaA(7) mutL(3) nuoD(4) ppsA(1) trpE(7)												WT	PAO1										nt240_247del																PDC-1 (WP_003101289.1)
PVA01-007	235	acsA(38) aroE(11) guaA(3) mutL(13) nuoD(1) ppsA(2) trpE(4)	blaOXA-2 (100.00%), blaVIM-2 (100.00%)	aac(6')-31 (94.03%), aac(6')-Il (100.00%), aac(6')-Ib-Hangzhou (99.42%)		aadA6 (100.00%), sul1 (100.00%)		K44M						WT	PA14							V48A			nt240_247del					T83I							V124G			G27D,A97V,T105A,V205L,G391A	PDC-35 (WP_003093423.1)
PVA01-008	175	acsA(28) aroE(22) guaA(5) mutL(3) nuoD(3) ppsA(14) trpE(19)		ant(2'')-Ia (100.00%)										Not complete (1-974)	LESB58																E161Stop										PDC-1 (WP_003101289.1)		F507I
PVA02-001	348	acsA(22) aroE(20) guaA(11) mutL(3) nuoD(3) ppsA(3) trpE(7)				aph(6)-Id (100.00%), aph(3'')-Ib (99.88%)							H205N	WT	F23197									G78S	nt240_247del													G273E		R79Q,T105A	PDC-5 (WP_003119095.1)
PVA02-002	3008	acsA(17) aroE(186) guaA(5) mutL(3) nuoD(3) ppsA(4) trpE(9)												WT	FRD1					A772T					nt240_247del															T105A	PDC-3 (WP_003121934.1)					F513S,I703N
PVA02-003	207	acsA(47) aroE(4) guaA(5) mutL(33) nuoD(1) ppsA(6) trpE(40)												WT	MTB1										nt240_247del															T21A,T105A,V205L,G391P	new type
PVA02-004	175	acsA(28) aroE(22) guaA(5) mutL(3) nuoD(3) ppsA(14) trpE(19)		ant(2'')-Ia (100.00%)										WT	LESB58							G195E			nt240_247del					T83I,D87N							V281F				PDC-1 (WP_003101289.1)
PVA03-001	299	acsA(17) aroE(5) guaA(36) mutL(3) nuoD(3) ppsA(7) trpE(3)												WT	PA14										nt240_247del															T105A	PDC-3 (WP_003121934.1)					R254H	V367A
PVA03-002	348	acsA(22) aroE(20) guaA(11) mutL(3) nuoD(3) ppsA(3) trpE(7)											H205N	WT	F23197										nt240_247del													G273E		R79Q,T105A	PDC-5 (WP_003119095.1)
PVA03-004	-	acsA(18) aroE(~4) guaA(13) mutL(3) nuoD(1) ppsA(17) trpE(13)												WT	PA14		A55V		G232D						nt240_247del															G27D,T105A,V205L,G391A	PDC-16 (WP_019485213.1)
PVA03-005	298	acsA(18) aroE(4) guaA(13) mutL(3) nuoD(1) ppsA(17) trpE(13)												WT	PA14				G232D			C113W			nt240_247del															G27D,T105A,V205L,G391A	PDC-16 (WP_019485213.1)
[truncated: 7 more columns]
