# Supplementary material for: PaREx: an open-source pipeline for the automated analysis of Pseudomonas aeruginosa resistomes from whole-genome sequences
Source: Antimicrob Agents Chemother. 2026 Mar 16;70(4):e01326-25. doi: 10.1128/aac.01326-25 (PMC13041343; doi:10.1128/aac.01326-25)
Supplement: Data S3 — MIC values and genotypic scores obtained for the 260 isolates used for PaREx validation. [file aac.01326-25-s0003.xlsx]

## Sheet: Sheet1
Supplementary material 3: MIC and genotypic scores values calculated using the PaREx' basic resistome analysis results for the collection of 260 P. aeruginosa isolates used to validate the functionalities of PaREx .
ISOLATE ID	P/T	EUCAST v15 P/T S≤0.001 R>16	CAZ	EUCAST v15 CAZ S≤0.001 R>8	CAZ SCORE	FEP	EUCAST v15 FEP S≤0.001 R>8	C/T	EUCAST v15 C/T S≤4	C/T SCORE	CZA	EUCAST v15 CZA S≤8	FDC	EUCAST v15 FDC S≤2	IMI	EUCAST v15 ATM S≤0.001 R>4	MER	EUCAST v15 MER S≤2 R>8	MER SCORE	ATM	EUCAST v15 ATM S≤0.001 R>16	CIP	EUCAST v15 CIP S≤0.001 R>0.5	CIP SCORE	AMK	EUCAST v15 AMK S≤16	TOB	EUCAST v15 TOB S≤2	TOB SCORE	COL	EUCAST v15 COL S≤4	DTR (IDSA)	Magiorakos EUCAST	ST	MLST allelic profile	Acquired beta-lactamases	Acquired aminoglycoside resistance genes	Acquired quinolones resistance genes	Other acquired resistance genes	PA0004_gyrB	PA0424_mexR	PA0425_mexA	PA0426_mexB	PA0427_oprM	PA0807_ampDh3	PA0869_PBP7	oprD	oprD_reference-strain	PA1179_phoP
AND01-003	8	I	4	I	0.25	32	R	1	S	0.125	2	S	1	S	1	I	≤0.5	S	0.125	4	I	0.25	I	0	4	S	0.5	S	0	1	S	NO	modR	275	acsA(11) aroE(5) guaA(20) mutL(5) nuoD(4) ppsA(4) trpE(52)					K371R							WT	PA14
AND01-005	≤4	I	4	I	1	4	I	1	S	0.25	2	S	0.25	S	1	I	≤0.5	S	0.25	4	I	1	R	1	≤2	S	0.5	S	0	1	S	NO	modR	4699	acsA(4) aroE(4) guaA(3) mutL(186) nuoD(1) ppsA(6) trpE(80)					S466Y,N624S							WT	MTB1
AND01-045	≤4	I	2	I	0	≤1	I	≤0.5	S	0	2	S	0.12	S	≤0.5	I	≤0.5	S	0	4	I	≤0.12	I	0	4	S	0.5	S	0	1	S	NO	S	235	acsA(38) aroE(11) guaA(3) mutL(13) nuoD(1) ppsA(2) trpE(4)												WT	PA14
AND01-046	≤4	I	≤1	I	0	≤1	I	≤0.5	S	0	1	S	0.12	S	1	I	≤0.5	S	0	≤2	I	≤0.12	I	0	≤2	S	≤0.25	S	0	1	S	NO	S	500	acsA(11) aroE(57) guaA(7) mutL(3) nuoD(4) ppsA(15) trpE(1)												WT	LESB58
AND02-001	≤4	I	2	I	0.25	2	I	1	S	0.25	2	S	0.5	S	1	I	≤0.5	S	0.25	4	I	0.25	I	0	≤2	S	0.5	S	0	1	S	NO	S	1049	acsA(6) aroE(5) guaA(11) mutL(7) nuoD(4) ppsA(32) trpE(26)												Not complete (1-1330)	LESB58
AND02-003	≤4	I	2	I	0	2	I	≤0.5	S	0	1	S	≤0.03	S	1	I	≤0.5	S	0	4	I	≤0.12	I	0	4	S	0.5	S	0	1	S	NO	S	480	acsA(11) aroE(5) guaA(11) mutL(3) nuoD(1) ppsA(6) trpE(27)												WT	LESB58
AND02-004	≤4	I	2	I	0	2	I	≤0.5	S	0	1	S	1	S	1	I	≤0.5	S	0	4	I	≤0.12	I	0	≤2	S	≤0.25	S	0	1	S	NO	S	1197	acsA(5) aroE(8) guaA(119) mutL(6) nuoD(12) ppsA(6) trpE(3)					A637V						Q186P	WT	PA14
AND02-005	16	I	8	I	0	8	I	1	S	0.125	8	S	≤0.03	S	16	R	16	R	0.75	32	R	1	R	0.25	≤2	S	0.5	S	0	2	S	NO	MDR	699	acsA(7) aroE(5) guaA(7) mutL(3) nuoD(4) ppsA(1) trpE(7)						R91C						W277X	PAO1
AND03-001	≤4	I	≤1	I	0.5	≤1	I	≤0.5	S	0.75	1	S	0.25	S	2	I	≤0.5	S	0	≤2	I	4	R	0.5	≤2	S	≤0.25	S	0	2	S	NO	modR	499	acsA(11) aroE(5) guaA(7) mutL(27) nuoD(2) ppsA(7) trpE(33)												WT	LESB58
AND03-010	>256	R	>64	R	0.5	32	R	4	S	0.375	8	S	1	S	2	I	≤0.5	S	0.625	64	R	1	R	1	8	S	1	S	0.5	1	S	NO	MDR	170	acsA(36) aroE(5) guaA(29) mutL(7) nuoD(4) ppsA(10) trpE(7)					E468D	Q137Stop						WT	LESB58
AND03-012	8	I	2	I	0	2	I	≤0.5	S	0	2	S	0.25	S	1	I	1	S	0	4	I	≤0.12	I	0	≤2	S	0.5	S	0	1	S	NO	S	245	acsA(39) aroE(6) guaA(12) mutL(11) nuoD(3) ppsA(15) trpE(2)												WT	F23197
AND03-014	≤4	I	2	I	0	2	I	≤0.5	S	0	1	S	≤0.03	S	2	I	1	S	0	4	I	≤0.12	I	0	≤2	S	0.5	S	0	2	S	NO	S	170	acsA(36) aroE(5) guaA(29) mutL(7) nuoD(4) ppsA(10) trpE(7)												WT	LESB58
AND04-008	≤4	I	≤1	I	0	2	I	≤0.5	S	0	≤0.5	S	0.25	S	≤0.5	I	≤0.5	S	0.625	≤2	I	16	R	1	16	S	2	S	0.75	1	S	NO	modR	253	acsA(4) aroE(4) guaA(16) mutL(12) nuoD(1) ppsA(6) trpE(3)							G275A					WT	PA14
AND04-009	≤4	I	2	I	0	4	I	1	S	0	1	S	≤0.03	S	≤0.5	I	≤0.5	S	0	≤2	I	16	R	1	8	S	1	S	0	1	S	NO	modR	381	acsA(11) aroE(20) guaA(1) mutL(65) nuoD(4) ppsA(4) trpE(10)				aadA7 (100.00%), sul1 (100.00%)				K659Stop				WT	FRD1
AND04-010	≤4	I	2	I	0	2	I	≤0.5	S	0	2	S	0.25	S	1	I	≤0.5	S	0	4	I	≤0.12	I	0	4	S	0.5	S	0	1	S	NO	S	275	acsA(11) aroE(5) guaA(20) mutL(5) nuoD(4) ppsA(4) trpE(52)					K371R							WT	PA14
AND04-011	≤4	I	2	I	0	≤1	I	≤0.5	S	0	1	S	0.5	S	1	I	≤0.5	S	0	4	I	≤0.12	I	0	4	S	0.5	S	0	1	S	NO	S	253	acsA(4) aroE(4) guaA(16) mutL(12) nuoD(1) ppsA(6) trpE(3)				aadA7 (99.62%), sul1 (100.00%)								WT	PA14
AND05-005	64	R	16	R	0.5	8	I	1	S	0.125	8	S	0.25	S	4	I	16	R	0.125	32	R	4	R	0	≤2	S	≤0.25	S	0	1	S	NO	XDR	253	acsA(4) aroE(4) guaA(16) mutL(12) nuoD(1) ppsA(6) trpE(3)												S278P	PA14
AND05-006	8	I	4	I	0.5	8	I	1	S	0.375	1	S	0.12	S	≤0.5	I	≤0.5	S	1	16	I	0.5	I	0.5	≤2	S	≤0.25	S	0.5	1	S	NO	S	273	acsA(104) aroE(4) guaA(36) mutL(71) nuoD(4) ppsA(4) trpE(53)											S194T	WT	FRD1
AND05-007	≤4	I	2	I	0	2	I	1	S	0	2	S	≤0.03	S	1	I	≤0.5	S	0.5	8	I	2	R	1	4	S	0.5	S	0	1	S	NO	modR	217	acsA(28) aroE(5) guaA(11) mutL(18) nuoD(4) ppsA(13) trpE(3)												WT	LESB58
AND05-008	≤4	I	2	I	0	≤1	I	≤0.5	S	0	2	S	0.25	S	1	I	≤0.5	S	0	4	I	≤0.12	I	0	≤2	S	0.5	S	0	1	S	NO	S	446	acsA(18) aroE(4) guaA(5) mutL(3) nuoD(1) ppsA(17) trpE(13)												WT	PA14
AND06-001	≤4	I	2	I	0	≤1	I	≤0.5	S	0	2	S	1	S	1	I	≤0.5	S	0	4	I	≤0.12	I	0	≤2	S	0.5	S	0.25	1	S	NO	S	207	acsA(47) aroE(4) guaA(5) mutL(33) nuoD(1) ppsA(6) trpE(40)												WT	MTB1
AND06-002	8	I	2	I	0	2	I	≤0.5	S	0	2	S	1	S	1	I	≤0.5	S	0	8	I	≤0.12	I	0	≤2	S	0.5	S	0	≤0.5	S	NO	S	446	acsA(18) aroE(4) guaA(5) mutL(3) nuoD(1) ppsA(17) trpE(13)												WT	PA14
AND06-003	≤4	I	2	I	0	≤1	I	≤0.5	S	0	1	S	≤0.03	S	1	I	1	S	0	4	I	≤0.12	I	0	≤2	S	≤0.25	S	0	1	S	NO	S	244	acsA(17) aroE(5) guaA(12) mutL(3) nuoD(14) ppsA(4) trpE(7)												WT	PAO1
AND06-004	≤4	I	2	I	0	2	I	≤0.5	S	0	2	S	2	S	1	I	2	S	0.25	4	I	≤0.12	I	0.5	4	S	0.5	S	0	≤0.5	S	NO	S	1197	acsA(5) aroE(8) guaA(119) mutL(6) nuoD(12) ppsA(6) trpE(3)					A637V						Q186P	WT	PA14
AND07-001	≤4	I	2	I	0.25	2	I	≤0.5	S	0.125	1	S	≤0.03	S	1	I	≤0.5	S	0.375	4	I	0.25	I	0.125	≤2	S	≤0.25	S	0.25	1	S	NO	S	884	acsA(17) aroE(5) guaA(10) mutL(18) nuoD(4) ppsA(33) trpE(7)												WT	F23197
AND07-003	8	I	2	I	0.5	8	I	1	S	0.125	2	S	0.5	S	2	I	1	S	1	4	I	0.5	I	0.5	4	S	0.5	S	1	1	S	NO	S	1710	acsA(11) aroE(5) guaA(36) mutL(30) nuoD(3) ppsA(4) trpE(171)												D43N	F23197
AND07-005	≤4	I	2	I	0.25	4	I	≤0.5	S	0.25	4	S	0.06	S	≤0.5	I	≤0.5	S	0.25	4	I	≤0.12	I	0	≤2	S	0.5	S	0	1	S	NO	S	569	acsA(11) aroE(5) guaA(11) mutL(11) nuoD(3) ppsA(6) trpE(27)												WT	LESB58
AND07-006	≤4	I	≤1	I	0	≤1	I	≤0.5	S	0	1	S	0.25	S	≤0.5	I	≤0.5	S	0	≤2	I	≤0.12	I	0	≤2	S	≤0.25	S	0	1	S	NO	S	179	acsA(36) aroE(27) guaA(28) mutL(3) nuoD(4) ppsA(13) trpE(7)												WT	LESB58
AND08-001	8	I	2	I	0.25	4	I	≤0.5	S	0.25	1	S	0.06	S	1	I	≤0.5	S	0.25	4	I	1	R	0	4	S	0.5	S	0.25	1	S	NO	modR	2968	acsA(5) aroE(5) guaA(30) mutL(77) nuoD(3) ppsA(6) trpE(77)												WT	LESB58
AND08-002	≤4	I	2	I	0.25	4	I	≤0.5	S	0.25	1	S	0.06	S	1	I	≤0.5	S	0.25	4	I	1	R	0	4	S	0.5	S	0.25	1	S	NO	modR	2968	acsA(5) aroE(5) guaA(30) mutL(77) nuoD(3) ppsA(6) trpE(77)												WT	LESB58
AND08-003	≤4	I	2	I	0	≤1	I	≤0.5	S	0	1	S	0.5	S	1	I	≤0.5	S	0	4	I	≤0.12	I	0	≤2	S	≤0.25	S	0	1	S	NO	S	508	acsA(15) aroE(5) guaA(11) mutL(3) nuoD(2) ppsA(4) trpE(3)												WT	LESB58
AND08-005	≤4	I	2	I	0	2	I	≤0.5	S	0	2	S	1	S	16	R	4	I	0.5	4	I	0.25	I	0	4	S	0.5	S	0	1	S	NO	modR	378	acsA(1) aroE(14) guaA(3) mutL(11) nuoD(1) ppsA(15) trpE(1)												nt1199ins1	LESB58
AND10-001	8	I	2	I	0.5	4	I	≤0.5	S	0.375	1	S	0.12	S	1	I	≤0.5	S	0.375	4	I	≤0.12	I	0	4	S	0.5	S	0	1	S	NO	S	1567	acsA(32) aroE(8) guaA(3) mutL(18) nuoD(1) ppsA(123) trpE(118)												WT	MTB1
AND10-002	≤4	I	4	I	0	2	I	1	S	0	2	S	0.12	S	1	I	≤0.5	S	0	4	I	≤0.12	I	0	4	S	0.5	S	0.25	1	S	NO	S	274	acsA(23) aroE(5) guaA(11) mutL(7) nuoD(1) ppsA(12) trpE(7)												WT	LESB58
AND10-003	≤4	I	2	I	0	2	I	1	S	0	2	S	≤0.03	S	≤0.5	I	≤0.5	S	0	4	I	≤0.12	I	0	4	S	0.5	S	0	1	S	NO	S	3119	acsA(6) aroE(5) guaA(11) mutL(11) nuoD(15) ppsA(4) trpE(260)								L672Q				WT	LESB58
AND10-004	≤4	I	2	I	0	2	I	1	S	0	2	S	0.5	S	1	I	≤0.5	S	0.25	4	I	≤0.12	I	0.5	≤2	S	0.5	S	0	1	S	NO	S	1197	acsA(5) aroE(8) guaA(119) mutL(6) nuoD(12) ppsA(6) trpE(3)					A637V						Q186P	WT	PA14
ARA01-002	8	I	2	I	0	2	I	1	S	0	2	S	0.25	S	1	I	≤0.5	S	0	4	I	≤0.12	I	0	≤2	S	0.5	S	0	2	S	NO	S	395	acsA(6) aroE(5) guaA(1) mutL(1) nuoD(1) ppsA(12) trpE(1)												WT	LESB58
ARA01-003	≤4	I	≤1	I	0.375	2	I	≤0.5	S	0.125	1	S	≤0.03	S	≤0.5	I	≤0.5	S	0.125	≤2	I	≤0.12	I	0	4	S	0.5	S	0	≤0.5	S	NO	S	701	acsA(29) aroE(1) guaA(9) mutL(13) nuoD(1) ppsA(6) trpE(23)												WT	MTB1
ARA01-005	≤4	I	2	I	1	≤1	I	≤0.5	S	0.25	1	S	0.5	S	2	I	1	S	0.25	≤2	I	≤0.12	I	0	4	S	0.5	S	0	2	S	NO	S	244	acsA(17) aroE(5) guaA(12) mutL(3) nuoD(14) ppsA(4) trpE(7)												WT	PAO1
ARA01-007	≤4	I	2	I	0.125	4	I	1	S	0	2	S	0.5	S	1	I	≤0.5	S	0	4	I	0.25	I	0	4	S	1	S	0	1	S	NO	S	291	acsA(6) aroE(5) guaA(5) mutL(3) nuoD(52) ppsA(4) trpE(2)												WT	LESB58
ARA02-001	256	R	64	R	1	32	R	4	S	0.375	16	R	0.5	S	32	R	32	R	1	64	R	4	R	0.625	≤2	S	≤0.25	S	0.25	1	S	SI	XDR	155	acsA(28) aroE(5) guaA(36) mutL(3) nuoD(3) ppsA(13) trpE(7)				sul1 (100.00%)								nt1202ins4	LESB58
ARA02-002	≤4	I	2	I	0	2	I	≤0.5	S	0	1	S	≤0.03	S	1	I	≤0.5	S	0	4	I	≤0.12	I	0	≤2	S	0.5	S	0	1	S	NO	S	253	acsA(4) aroE(4) guaA(16) mutL(12) nuoD(1) ppsA(6) trpE(3)												WT	PA14
ARA02-003	16	I	8	I	0.25	8	I	1	S	0.375	1	S	0.5	S	8	R	32	R	0.75	32	R	16	R	1	≤2	S	≤0.25	S	0.25	1	S	NO	MDR	1053	acsA(28) aroE(5) guaA(12) mutL(11) nuoD(4) ppsA(4) trpE(18)						R91S						WT	PAO1
ARA02-004	≤4	I	2	I	0.5	2	I	1	S	0.125	1	S	≤0.03	S	1	I	≤0.5	S	0.375	4	I	0.25	I	0.5	≤2	S	0.5	S	0	1	S	NO	S	1182	acsA(5) aroE(1) guaA(109) mutL(54) nuoD(1) ppsA(1) trpE(47)					nt2396_2397insCCGTGTGA		N269S					WT	MTB1
ARA03-001	≤4	I	2	I	1	2	I	≤0.5	S	0.675	2	S	≤0.03	S	8	R	2	S	1	4	I	0.25	I	1	4	S	0.5	S	0.75	1	S	NO	modR	-	acsA(39) aroE(6) guaA(12) mutL(11) nuoD(3) ppsA(15) trpE(~2)						G51R		V924M				nt92del1	F23197
ARA03-002	≤4	I	≤1	I	0.5	≤1	I	≤0.5	S	0.675	≤0.5	S	0.06	S	1	I	≤0.5	S	0	≤2	I	≤0.12	I	0	≤2	S	≤0.25	S	0.25	1	S	NO	S	3620	acsA(258) aroE(8) guaA(26) mutL(119) nuoD(3) ppsA(4) trpE(9)					V619M				A99T			D43N	F23197
ARA03-003	8	I	4	I	0	4	I	≤0.5	S	0	1	S	0.12	S	1	I	≤0.5	S	0	16	I	0.25	I	0	≤2	S	≤0.25	S	0	1	S	NO	S	1248	acsA(18) aroE(11) guaA(57) mutL(5) nuoD(1) ppsA(20) trpE(139)												WT	MTB1
ARA03-004	≤4	I	2	I	0.25	2	I	≤0.5	S	0.125	2	S	1	S	1	I	≤0.5	S	0.125	8	I	0.25	I	0	4	S	0.5	S	0	1	S	NO	S	160	acsA(11) aroE(5) guaA(6) mutL(32) nuoD(4) ppsA(6) trpE(26)												WT	LESB58
ARA04-001	8	I	2	I	0	2	I	1	S	0	2	S	≤0.03	S	1	I	≤0.5	S	0.25	4	I	≤0.12	I	0.125	≤2	S	≤0.25	S	0.25	1	S	NO	S	850	acsA(11) aroE(5) guaA(6) mutL(3) nuoD(4) ppsA(4) trpE(19)												WT	FRD1
ARA04-002	8	I	4	I	0.25	4	I	≤0.5	S	0.125	2	S	≤0.03	S	2	I	2	S	0.25	16	I	8	R	1	≤2	S	≤0.25	S	0	1	S	NO	modR	554	acsA(16) aroE(5) guaA(12) mutL(3) nuoD(2) ppsA(15) trpE(12)												WT	PAO1
ARA04-003	≤4	I	2	I	0.25	4	I	1	S	0.125	2	S	0.25	S	1	I	≤0.5	S	0.25	4	I	0.25	I	0.25	8	S	0.5	S	0	≤0.5	S	NO	S	259	acsA(40) aroE(5) guaA(11) mutL(3) nuoD(4) ppsA(15) trpE(9)					N624D							WT	LESB58
ARA04-004	≤4	I	2	I	1	≤1	I	≤0.5	S	0.25	1	S	0.5	S	1	I	1	S	0.75	≤2	I	≤0.12	I	0.25	≤2	S	0.5	S	0.5	1	S	NO	S	5106	acsA(5) aroE(8) guaA(9) mutL(124) nuoD(1) ppsA(1) trpE(26)												WT	MTB1
AST01-001	8	I	4	I	0.5	4	I	≤0.5	S	0.25	2	S	0.5	S	1	I	≤0.5	S	0.25	4	I	≤0.12	I	0	≤2	S	0.5	S	0	1	S	NO	S	532	acsA(5) aroE(4) guaA(5) mutL(5) nuoD(5) ppsA(20) trpE(4)												WT	PA14
AST01-003	≤4	I	≤1	I	0	≤1	I	≤0.5	S	0	1	S	≤0.03	S	2	I	≤0.5	S	0	≤2	I	≤0.12	I	0	≤2	S	≤0.25	S	0	1	S	NO	S	1631	acsA(8) aroE(5) guaA(12) mutL(3) nuoD(3) ppsA(3) trpE(10)												WT	F23197
AST01-004	≤4	I	2	I	0	8	I	1	S	0	2	S	≤0.03	S	1	I	≤0.5	S	0.5	4	I	2	R	1	8	S	1	S	0.5	1	S	NO	modR	3236	acsA(32) aroE(8) guaA(60) mutL(3) nuoD(1) ppsA(101) trpE(11)												WT	PA14
AST01-047	256	R	64	R	1	16	R	4	S	0.375	8	S	0.12	S	2	I	1	S	0.875	64	R	>16	R	1	4	S	32	R	1	1	S	NO	XDR	175	acsA(28) aroE(22) guaA(5) mutL(3) nuoD(3) ppsA(14) trpE(19)		ant(2'')-Ia (100.00%)		aadA13 (100.00%)								WT	LESB58
BAL01-001	≤4	I	≤1	I	0.375	≤1	I	≤0.5	S	0.25	1	S	≤0.03	S	16	R	4	I	0.75	4	I	≤0.12	I	0	≤2	S	0.5	S	0	2	S	NO	modR	379	acsA(39) aroE(5) guaA(11) mutL(28) nuoD(4) ppsA(4) trpE(63)										R180L		nt1056del5	LESB58
BAL01-002	8	I	4	I	0	4	I	1	S	0	4	S	≤0.03	S	16	R	16	R	0.5	16	I	0.5	I	0	≤2	S	0.5	S	0.5	2	S	NO	modR	-	acsA(18) aroE(24) guaA(12) mutL(11) nuoD(13) ppsA(273) trpE(~391)											L15F	nt179ins1	LESB58
BAL01-003	8	I	4	I	0	4	I	2	S	0	4	S	≤0.03	S	1	I	≤0.5	S	0	8	I	≤0.12	I	0	4	S	1	S	0	1	S	NO	S	645	acsA(6) aroE(5) guaA(5) mutL(3) nuoD(3) ppsA(13) trpE(1)												WT	LESB58
BAL01-007	≤4	I	2	I	1	≤1	I	≤0.5	S	0.25	2	S	0.5	S	1	I	≤0.5	S	0.5	4	I	≤0.12	I	0	≤2	S	0.5	S	0	≤0.5	S	NO	S	5106	acsA(5) aroE(8) guaA(9) mutL(124) nuoD(1) ppsA(1) trpE(26)												WT	MTB1
BAL02-002	≤4	I	2	I	0	≤1	I	≤0.5	S	0	1	S	0.25	S	1	I	≤0.5	S	0	4	I	≤0.12	I	0	≤2	S	≤0.25	S	0	1	S	NO	S	-	acsA(28) aroE(5) guaA(36) mutL(5) nuoD(3) ppsA(12) trpE(1)												WT	LESB58
BAL02-004	≤4	I	2	I	0	2	I	1	S	0	2	S	0.25	S	≤0.5	I	≤0.5	S	0	4	I	0.25	I	0	4	S	0.5	S	0	1	S	NO	S	564	acsA(6) aroE(10) guaA(5) mutL(11) nuoD(2) ppsA(15) trpE(2)												WT	LESB58
BAL02-008	≤4	I	4	I	0	8	I	1	S	0	1	S	≤0.03	S	≤0.5	I	≤0.5	S	0	≤2	I	1	R	0	>128	R	>32	R	0.5	1	S	NO	modR	2570	acsA(28) aroE(5) guaA(11) mutL(77) nuoD(4) ppsA(15) trpE(92)								Q773L				Not complete (1-1330)	LESB58
BAL02-009	≤4	I	2	I	0.25	2	I	≤0.5	S	0.125	2	S	≤0.03	S	1	I	≤0.5	S	0.25	4	I	0.25	I	0.25	≤2	S	0.5	S	0	1	S	NO	S	316	acsA(13) aroE(8) guaA(9) mutL(3) nuoD(1) ppsA(6) trpE(9)				aph(6)-Id (100.00%), aph(3'')-Ib (99.88%)								WT	MTB1
BAL03-001	≤4	I	≤1	I	0.25	≤1	I	≤0.5	S	0.125	1	S	0.25	S	8	R	2	S	0.75	≤2	I	0.25	I	0.25	≤2	S	≤0.25	S	0.25	1	S	NO	modR	1203	acsA(33) aroE(1) guaA(25) mutL(6) nuoD(6) ppsA(7) trpE(5)						P143L						Not complete (110-1332)	PA14
BAL03-002	16	I	16	R	0.75	8	I	2	S	0.125	4	S	0.06	S	16	R	32	R	1	8	I	>16	R	0.5	64	R	>32	R	1	1	S	NO	MDR	-	acsA(38) aroE(39?) guaA(3) mutL(13) nuoD(180?) ppsA(2) trpE(257?)	blaOXA-2 (100.00%)	aac(6')-Il (100.00%), aac(6')-31 (94.03%)		aadA6 (100.00%), aph(6)-Ic (100.00%), sul1 (100.00%)								deleted	deleted
BAL03-003	≤4	I	≤1	I	0	≤1	I	≤0.5	S	0	1	S	0.06	S	1	I	≤0.5	S	0	≤2	I	≤0.12	I	0	≤2	S	0.5	S	0	1	S	NO	S	446	acsA(18) aroE(4) guaA(5) mutL(3) nuoD(1) ppsA(17) trpE(13)								V883G				WT	PA14
BAL03-004	≤4	I	2	I	0	2	I	1	S	0	2	S	0.25	S	1	I	≤0.5	S	0.25	8	I	≤0.12	I	0.125	4	S	0.5	S	0.25	≤0.5	S	NO	S	-	acsA(5) aroE(444?) guaA(57) mutL(3) nuoD(1) ppsA(33) trpE(47)					nt2396_2397insCCGTGTGA							WT	MTB1
BAL04-001	≤4	I	2	I	0	2	I	≤0.5	S	0	1	S	≤0.03	S	1	I	1	S	0	4	I	≤0.12	I	0	≤2	S	≤0.25	S	0	1	S	NO	S	244	acsA(17) aroE(5) guaA(12) mutL(3) nuoD(14) ppsA(4) trpE(7)												WT	PAO1
BAL04-003	≤4	I	2	I	0	2	I	≤0.5	S	0	2	S	0.25	S	1	I	≤0.5	S	0	4	I	≤0.12	I	0	≤2	S	0.5	S	0	1	S	NO	S	308	acsA(13) aroE(4) guaA(5) mutL(5) nuoD(12) ppsA(7) trpE(15)												WT	PA14
BAL04-004	≤4	I	2	I	0.5	2	I	≤0.5	S	0.375	2	S	0.06	S	1	I	≤0.5	S	0.625	4	I	≤0.12	I	0.125	≤2	S	≤0.25	S	0.5	1	S	NO	S	-	acsA(11) aroE(5) guaA(36) mutL(5) nuoD(4) ppsA(4) trpE(1)												WT	LESB58
BAL04-005	32	R	8	I	0.75	8	I	1	S	0.75	8	S	≤0.03	S	8	R	32	R	1	32	R	4	R	1	≤2	S	≤0.25	S	0	1	S	NO	MDR	569	acsA(11) aroE(5) guaA(11) mutL(11) nuoD(3) ppsA(6) trpE(27)						nt254_255del						nt195ins7	LESB58
CAN01-001	≤4	I	≤1	I	0	≤1	I	≤0.5	S	0	1	S	≤0.03	S	2	I	1	S	0	4	I	≤0.12	I	0	≤2	S	≤0.25	S	0	1	S	NO	S	381	acsA(11) aroE(20) guaA(1) mutL(65) nuoD(4) ppsA(4) trpE(10)												WT	FRD1
CAN01-002	≤4	I	≤1	I	0	4	I	≤0.5	S	0	≤0.5	S	≤0.03	S	≤0.5	I	≤0.5	S	0	≤2	I	4	R	1	≤2	S	≤0.25	S	0	1	S	NO	modR	709	acsA(40) aroE(6) guaA(19) mutL(11) nuoD(4) ppsA(15) trpE(9)												WT	F23197
CAN01-003	≤4	I	≤1	I	0	4	I	≤0.5	S	0	1	S	0.5	S	1	I	≤0.5	S	0	≤2	I	2	R	0.5	≤2	S	≤0.25	S	0	2	S	NO	modR	277	acsA(39) aroE(5) guaA(9) mutL(11) nuoD(27) ppsA(5) trpE(2)												WT	F23197
CAN01-004	≤4	I	2	I	0.375	2	I	≤0.5	S	0.25	2	S	0.12	S	8	R	4	I	0	4	I	0.25	I	0	≤2	S	≤0.25	S	0	1	S	NO	modR	244	acsA(17) aroE(5) guaA(12) mutL(3) nuoD(14) ppsA(4) trpE(7)												W339X	PAO1
CAT01-004	≤4	I	≤1	I	0	4	I	≤0.5	S	0	≤0.5	S	0.06	S	≤0.5	I	≤0.5	S	0	≤2	I	1	R	0.625	4	S	0.5	S	0.25	≤0.5	S	NO	modR	253	acsA(4) aroE(4) guaA(16) mutL(12) nuoD(1) ppsA(6) trpE(3)							nt692del					WT	PA14
CAT01-005	256	R	64	R	0.5	16	R	4	S	0.125	4	S	0.5	S	1	I	≤0.5	S	0.125	32	R	0.25	I	0	≤2	S	≤0.25	S	0.25	1	S	NO	MDR	612	acsA(28) aroE(5) guaA(58) mutL(11) nuoD(4) ppsA(15) trpE(44)												WT	LESB58
CAT01-006	≤4	I	≤1	I	0	2	I	1	S	0	1	S	0.5	S	1	I	≤0.5	S	0	4	I	≤0.12	I	0	≤2	S	≤0.25	S	0	1	S	NO	S	253	acsA(4) aroE(4) guaA(16) mutL(12) nuoD(1) ppsA(6) trpE(3)				aadA6 (100.00%), sul1 (100.00%)								WT	PA14
CAT01-007	≤4	I	≤1	I	0	≤1	I	≤0.5	S	0	1	S	0.25	S	1	I	≤0.5	S	0.25	≤2	I	≤0.12	I	0.5	≤2	S	≤0.25	S	0	1	S	NO	S	1197	acsA(5) aroE(8) guaA(119) mutL(6) nuoD(12) ppsA(6) trpE(3)					A637V						Q186P	WT	PA14
CAT02-001	8	I	2	I	0.25	2	I	≤0.5	S	0.25	2	S	0.12	S	2	I	≤0.5	S	0.25	16	I	≤0.12	I	0	≤2	S	≤0.25	S	0	1	S	NO	S	309	acsA(13) aroE(8) guaA(9) mutL(3) nuoD(1) ppsA(17) trpE(15)							K76Q					WT	MTB1
CAT02-002	≤4	I	≤1	I	0.25	4	I	≤0.5	S	0.125	1	S	≤0.03	S	≤0.5	I	≤0.5	S	0.5	≤2	I	0.25	I	0.375	4	S	0.5	S	0.25	1	S	NO	S	266	acsA(16) aroE(5) guaA(11) mutL(72) nuoD(44) ppsA(7) trpE(52)												WT	LESB58
CAT02-003	8	I	2	I	0	2	I	≤0.5	S	0	2	S	0.5	S	1	I	≤0.5	S	0	4	I	≤0.12	I	0	4	S	0.5	S	0	1	S	NO	S	378	acsA(1) aroE(14) guaA(3) mutL(11) nuoD(1) ppsA(15) trpE(1)												WT	LESB58
CAT02-004	128	R	32	R	0.125	8	I	2	S	0	4	S	≤0.03	S	8	R	8	I	0.5	16	I	>16	R	1	4	S	32	R	1	1	S	NO	XDR	175	acsA(28) aroE(22) guaA(5) mutL(3) nuoD(3) ppsA(14) trpE(19)		ant(2'')-Ia (100.00%)		sul1 (100.00%)								nt1199ins1	LESB58
CAT03-001	≤4	I	≤1	I	0	≤1	I	≤0.5	S	0	1	S	≤0.03	S	1	I	≤0.5	S	0	≤2	I	0.25	I	0	4	S	0.5	S	0	1	S	NO	S	446	acsA(18) aroE(4) guaA(5) mutL(3) nuoD(1) ppsA(17) trpE(13)												WT	PA14
CAT03-002	≤4	I	≤1	I	0.25	≤1	I	≤0.5	S	0.25	1	S	≤0.03	S	≤0.5	I	≤0.5	S	0	≤2	I	≤0.12	I	0	≤2	S	0.5	S	0	1	S	NO	S	3218	acsA(89) aroE(30) guaA(31) mutL(78) nuoD(48) ppsA(24) trpE(19)									nt505_509del	Y207Stop	A29T,G30R	V127L	LESB58
CAT03-003	≤4	I	2	I	0	≤1	I	≤0.5	S	0	1	S	0.12	S	1	I	≤0.5	S	0	4	I	≤0.12	I	0	≤2	S	≤0.25	S	0	2	S	NO	S	560	acsA(5) aroE(5) guaA(57) mutL(13) nuoD(1) ppsA(40) trpE(3)												WT	MTB1
CAT03-004	≤4	I	≤1	I	0.75	≤1	I	≤0.5	S	0.5	≤0.5	S	≤0.03	S	1	I	≤0.5	S	0.75	≤2	I	≤0.12	I	0.5	≤2	S	≤0.25	S	0	≤0.5	S	NO	S	309	acsA(13) aroE(8) guaA(9) mutL(3) nuoD(1) ppsA(17) trpE(15)												WT	MTB1
CAT04-001	128	R	32	R	1	16	R	2	S	0.375	2	S	0.5	S	2	I	≤0.5	S	1	32	R	0.5	I	0.75	4	S	≤0.25	S	0.5	1	S	NO	MDR	274	acsA(23) aroE(5) guaA(11) mutL(7) nuoD(1) ppsA(12) trpE(7)					D279Y							WT	LESB58
CAT04-002	≤4	I	2	I	0	8	I	1	S	0	2	S	≤0.03	S	≤0.5	I	≤0.5	S	0	≤2	I	2	R	0.75	32	R	4	R	0.75	≤0.5	S	NO	modR	4782	acsA(5) aroE(5) guaA(3) mutL(3) nuoD(1) ppsA(1) trpE(399)							Q295Stop			A72V		WT	MTB1
CAT04-003	≤4	I	2	I	0	2	I	1	S	0	2	S	≤0.03	S	1	I	≤0.5	S	0	4	I	≤0.12	I	0	4	S	0.5	S	0.25	1	S	NO	S	-	acsA(11) aroE(~5) guaA(12) mutL(11) nuoD(4) ppsA(4) trpE(20)												WT	PA14
CAT04-005	16	I	8	I	0.5	8	I	1	S	0.25	4	S	≤0.03	S	1	I	1	S	0.5	32	R	4	R	1	≤2	S	≤0.25	S	0	1	S	NO	modR	308	acsA(13) aroE(4) guaA(5) mutL(5) nuoD(12) ppsA(7) trpE(15)						nt247dupC						WT	PA14
CAT05-001	≤4	I	2	I	0	4	I	≤0.5	S	0	1	S	0.5	S	2	I	≤0.5	S	0	≤2	I	≤0.12	I	0	4	S	0.5	S	0	1	S	NO	S	274	acsA(23) aroE(5) guaA(11) mutL(7) nuoD(1) ppsA(12) trpE(7)												WT	LESB58
CAT05-002	≤4	I	≤1	I	0	≤1	I	≤0.5	S	0	≤0.5	S	≤0.03	S	≤0.5	I	≤0.5	S	0	≤2	I	≤0.12	I	0	4	S	0.5	S	0	1	S	NO	S	1197	acsA(5) aroE(8) guaA(119) mutL(6) nuoD(12) ppsA(6) trpE(3)					A637V			nt2575_2582del			Q186P	WT	PA14
CAT05-004	≤4	I	2	I	0.25	≤1	I	≤0.5	S	0.125	1	S	0.25	S	2	I	1	S	0.25	4	I	≤0.12	I	0.25	≤2	S	≤0.25	S	0.25	1	S	NO	S	267	acsA(19) aroE(5) guaA(12) mutL(11) nuoD(11) ppsA(4) trpE(14)				aph(6)-Id (100.00%), aph(3'')-Ib (100.00%)								WT	PAO1
CAT05-005	≤4	I	2	I	0	≤1	I	≤0.5	S	0	1	S	≤0.03	S	8	R	4	I	0.5	4	I	≤0.12	I	0	≤2	S	0.5	S	0	2	S	NO	modR	253	acsA(4) aroE(4) guaA(16) mutL(12) nuoD(1) ppsA(6) trpE(3)												nt466ins4	PA14
CAT06-001	≤4	I	≤1	I	0.75	4	I	≤0.5	S	0.625	≤0.5	S	≤0.03	S	2	I	≤0.5	S	0.75	≤2	I	2	R	1	16	S	2	S	0.75	1	S	NO	modR	1251	acsA(35) aroE(11) guaA(25) mutL(6) nuoD(13) ppsA(6) trpE(84)					S466Y,nt2396_2397insCCGTGTGA	nt74_86del		P668L		P55L		WT	MTB1
CAT06-002	256	R	64	R	1	32	R	4	S	0.375	16	R	0.06	S	32	R	16	R	0.875	64	R	0.5	I	0	≤2	S	≤0.25	S	0.25	2	S	NO	MDR	-	acsA(17) aroE(5) guaA(289?) mutL(7) nuoD(27?) ppsA(4) trpE(7)												nt134del1	F23197
CAT06-003	≤4	I	2	I	0	2	I	≤0.5	S	0	1	S	≤0.03	S	1	I	1	S	0	≤2	I	≤0.12	I	0	≤2	S	≤0.25	S	0	2	S	NO	S	244	acsA(17) aroE(5) guaA(12) mutL(3) nuoD(14) ppsA(4) trpE(7)												WT	PAO1
CAT06-004	≤4	I	≤1	I	0	≤1	I	≤0.5	S	0	≤0.5	S	≤0.03	S	≤0.5	I	≤0.5	S	0	≤2	I	≤0.12	I	0	≤2	S	≤0.25	S	0	≤0.5	S	NO	S	699	acsA(7) aroE(5) guaA(7) mutL(3) nuoD(4) ppsA(1) trpE(7)								S937W				WT	PAO1
CAT07-001	≤4	I	2	I	0	2	I	≤0.5	S	0	2	S	≤0.03	S	1	I	≤0.5	S	0	≤2	I	≤0.12	I	0	4	S	0.5	S	0	1	S	NO	S	1204	acsA(6) aroE(5) guaA(78) mutL(5) nuoD(15) ppsA(4) trpE(3)												WT	LESB58
CAT07-002	16	I	4	I	0.75	4	I	≤0.5	S	0.5	≤0.5	S	≤0.03	S	≤0.5	I	≤0.5	S	0.625	4	I	0.5	I	1	≤2	S	≤0.25	S	0.75	1	S	NO	S	1632	acsA(9) aroE(13) guaA(3) mutL(6) nuoD(64) ppsA(33) trpE(42)								nt1868_1869del				WT	PA14
CAT07-008	≤4	I	4	I	0	≤1	I	1	S	0	2	S	≤0.03	S	≤0.5	I	≤0.5	S	0	≤2	I	≤0.12	I	0	4	S	0.5	S	0.25	1	S	NO	S	875	acsA(16) aroE(5) guaA(36) mutL(3) nuoD(4) ppsA(13) trpE(7)								nt2860dupC				WT	LESB58
CAT07-009	≤4	I	2	I	0	≤1	I	≤0.5	S	0	2	S	0.06	S	2	I	≤0.5	S	0.25	4	I	≤0.12	I	0.125	≤2	S	≤0.25	S	0.25	1	S	NO	S	277	acsA(39) aroE(5) guaA(9) mutL(11) nuoD(27) ppsA(5) trpE(2)												WT	F23197
CAT08-001	≤4	I	≤1	I	0	≤1	I	≤0.5	S	0	1	S	≤0.03	S	1	I	≤0.5	S	0.25	≤2	I	≤0.12	I	0.125	≤2	S	≤0.25	S	0.25	1	S	NO	S	2457	acsA(11) aroE(14) guaA(6) mutL(11) nuoD(1) ppsA(15) trpE(23)								Q218Stop				WT	LESB58
CAT08-002	16	I	4	I	0	4	I	1	S	0	1	S	≤0.03	S	8	R	2	S	0	16	I	≤0.12	I	0	8	S	1	S	0	2	S	NO	modR	1248	acsA(18) aroE(11) guaA(57) mutL(5) nuoD(1) ppsA(20) trpE(139)												WT	MTB1
CAT08-003	≤4	I	2	I	0	≤1	I	1	S	0	2	S	≤0.03	S	1	I	≤0.5	S	0	≤2	I	≤0.12	I	0	4	S	0.5	S	0.25	1	S	NO	S	3235	acsA(18) aroE(4) guaA(57) mutL(18) nuoD(13) ppsA(6) trpE(47)												WT	MTB1
CAT08-004	≤4	I	≤1	I	0	2	I	≤0.5	S	0	1	S	≤0.03	S	1	I	≤0.5	S	0	≤2	I	≤0.12	I	0.125	≤2	S	≤0.25	S	0	1	S	NO	S	347	acsA(40) aroE(5) guaA(17) mutL(5) nuoD(4) ppsA(15) trpE(7)							N339_L349del				S41I	WT	LESB58
CAT09-001	8	I	4	I	0	4	I	1	S	0	4	S	≤0.03	S	2	I	1	S	0	8	I	≤0.12	I	0	4	S	1	S	0.25	1	S	NO	S	-	acsA(161) aroE(~71) guaA(59) mutL(77) nuoD(4) ppsA(~126) trpE(5)											V201M	WT	F23197
CAT09-002	≤4	I	≤1	I	0	2	I	≤0.5	S	0	≤0.5	S	≤0.03	S	≤0.5	I	≤0.5	S	0	≤2	I	2	R	0	≤2	S	≤0.25	S	0.25	≤0.5	S	NO	modR	-	acsA(161) aroE(~71) guaA(59) mutL(77) nuoD(4) ppsA(~126) trpE(5)											V201M	WT	F23197
CAT09-004	256	R	64	R	1	16	R	4	S	0.375	8	S	0.06	S	16	R	8	I	1	32	R	16	R	1	4	S	8	R	1	1	S	NO	XDR	111	acsA(17) aroE(5) guaA(5) mutL(4) nuoD(4) ppsA(4) trpE(3)	blaOXA-46 (100.00%)	aac(6')-Ib3 (99.82%)		sul1 (100.00%)								WT	FRD1
CAT09-005	256	R	64	R	1	32	R	4	S	0.375	16	R	0.06	S	8	R	16	R	0.875	64	R	1	R	0.625	8	S	1	S	0.25	2	S	SI	XDR	560	acsA(5) aroE(5) guaA(57) mutL(13) nuoD(1) ppsA(40) trpE(3)						nt80_81insT						L252P	MTB1
CAT10-001	16	I	4	I	0	2	I	≤0.5	S	0	2	S	0.06	S	1	I	≤0.5	S	0	4	I	≤0.12	I	0	≤2	S	≤0.25	S	0	1	S	NO	S	245	acsA(39) aroE(6) guaA(12) mutL(11) nuoD(3) ppsA(15) trpE(2)												WT	F23197
CAT10-002	≤4	I	2	I	0	≤1	I	≤0.5	S	0	2	S	0.06	S	≤0.5	I	≤0.5	S	0	4	I	≤0.12	I	0	≤2	S	≤0.25	S	0	1	S	NO	S	794	acsA(17) aroE(22) guaA(5) mutL(11) nuoD(3) ppsA(86) trpE(19)												WT	LESB58
CAT10-003	8	I	2	I	0	≤1	I	1	S	0	2	S	≤0.03	S	4	I	≤0.5	S	0	4	I	≤0.12	I	0	4	S	0.5	S	0	1	S	NO	S	313	acsA(47) aroE(8) guaA(7) mutL(6) nuoD(8) ppsA(11) trpE(40)												WT	MTB1
CAT10-004	≤4	I	4	I	0	≤1	I	≤0.5	S	0	2	S	≤0.03	S	16	R	2	S	0	4	I	0.25	I	0	≤2	S	0.5	S	0	1	S	NO	modR	313	acsA(47) aroE(8) guaA(7) mutL(6) nuoD(8) ppsA(11) trpE(40)												WT	MTB1
CAT11-002	≤4	I	2	I	0.25	4	I	≤0.5	S	0.25	2	S	≤0.03	S	1	I	≤0.5	S	0.25	4	I	≤0.12	I	0	≤2	S	≤0.25	S	0.25	1	S	NO	S	605	acsA(39) aroE(5) guaA(20) mutL(3) nuoD(1) ppsA(6) trpE(10)												WT	LESB58
CAT11-003	≤4	I	≤1	I	0	≤1	I	≤0.5	S	0	1	S	≤0.03	S	1	I	≤0.5	S	0.25	4	I	≤0.12	I	0.125	≤2	S	≤0.25	S	0.25	1	S	NO	S	386	acsA(17) aroE(5) guaA(11) mutL(18) nuoD(4) ppsA(10) trpE(3)												WT	LESB58
CAT11-004	≤4	I	2	I	0.25	2	I	1	S	0.125	2	S	0.12	S	1	I	≤0.5	S	0.125	4	I	≤0.12	I	0	≤2	S	0.5	S	0	1	S	NO	S	455	acsA(6) aroE(14) guaA(12) mutL(11) nuoD(1) ppsA(4) trpE(20)												WT	PA14
CAT11-007	8	I	4	I	0	4	I	1	S	0	4	S	≤0.03	S	1	I	≤0.5	S	0	8	I	≤0.12	I	0	≤2	S	0.5	S	0	≤0.5	S	NO	S	-	acsA(4) aroE(390?) guaA(16) mutL(12) nuoD(1) ppsA(6) trpE(3)												WT	PA14
CLE01-007	≤4	I	2	I	0.25	≤1	I	≤0.5	S	0.375	1	S	≤0.03	S	1	I	≤0.5	S	0	4	I	≤0.12	I	0	≤2	S	≤0.25	S	0	1	S	NO	S	988	acsA(16) aroE(5) guaA(36) mutL(3) nuoD(4) ppsA(7) trpE(3)												WT	FRD1
CLE01-009	≤4	I	2	I	0	≤1	I	≤0.5	S	0	1	S	≤0.03	S	≤0.5	I	≤0.5	S	0	4	I	≤0.12	I	0	≤2	S	≤0.25	S	0	2	S	NO	S	849	acsA(11) aroE(5) guaA(11) mutL(11) nuoD(4) ppsA(13) trpE(1)												WT	LESB58	A29S
CLE01-012	8	I	≤1	I	0	≤1	I	≤0.5	S	0	≤0.5	S	≤0.03	S	1	I	≤0.5	S	0	≤2	I	≤0.12	I	0	≤2	S	≤0.25	S	0	1	S	NO	S	274	acsA(23) aroE(5) guaA(11) mutL(7) nuoD(1) ppsA(12) trpE(7)								M184_R185insI				WT	LESB58
CLE01-014	8	I	2	I	0.25	2	I	1	S	0.25	2	S	≤0.03	S	≤0.5	I	≤0.5	S	0.25	8	I	≤0.12	I	0	≤2	S	≤0.25	S	0.25	≤0.5	S	NO	S	309	acsA(13) aroE(8) guaA(9) mutL(3) nuoD(1) ppsA(17) trpE(15)							K76Q					WT	MTB1
CLE02-002	32	R	8	I	1	2	I	≤0.5	S	0.875	1	S	0.12	S	≤0.5	I	≤0.5	S	0.375	8	I	≤0.12	I	1	≤2	S	≤0.25	S	0.25	1	S	NO	modR	-	acsA(5) aroE(16) guaA(5) mutL(13) nuoD(1) ppsA(6) trpE(15)												WT	PA14
CLE02-003	≤4	I	≤1	I	0	4	I	≤0.5	S	0	≤0.5	S	≤0.03	S	≤0.5	I	≤0.5	S	0	≤2	I	4	R	1	4	S	≤0.25	S	0.25	2	S	NO	modR	399	acsA(11) aroE(5) guaA(1) mutL(2) nuoD(2) ppsA(15) trpE(2)								D59_Q63del				WT	LESB58
CLE02-004	≤4	I	4	I	0	2	I	≤0.5	S	0	2	S	≤0.03	S	1	I	≤0.5	S	0	8	I	≤0.12	I	0	4	S	0.5	S	0	1	S	NO	S	155	acsA(28) aroE(5) guaA(36) mutL(3) nuoD(3) ppsA(13) trpE(7)												WT	LESB58
CLE02-005	256	R	64	R	1	32	R	4	S	0.375	4	S	≤0.03	S	16	R	8	I	1	32	R	4	R	1	8	S	0.5	S	0.5	2	S	NO	XDR	2620	acsA(18) aroE(8) guaA(24) mutL(3) nuoD(1) ppsA(6) trpE(26)							K86E					Not complete (1-1305)	MTB1
CLE03-001	≤4	I	2	I	0	2	I	2	S	0	≤0.5	S	≤0.03	S	1	I	≤0.5	S	0	4	I	≤0.12	I	0	4	S	0.5	S	0	1	S	NO	S	274	acsA(23) aroE(5) guaA(11) mutL(7) nuoD(1) ppsA(12) trpE(7)												WT	LESB58
CLE03-002	≤4	I	4	I	0	4	I	≤0.5	S	0	2	S	≤0.03	S	2	I	≤0.5	S	0.25	4	I	0.5	I	0.5	4	S	≤0.25	S	0	2	S	NO	S	181	acsA(28) aroE(5) guaA(11) mutL(3) nuoD(4) ppsA(12) trpE(3)												WT	LESB58
CLE03-003	≤4	I	≤1	I	0.25	≤1	I	≤0.5	S	0.375	≤0.5	S	≤0.03	S	1	I	≤0.5	S	0.75	≤2	I	4	R	1	≤2	S	≤0.25	S	0.25	1	S	NO	modR	3218	acsA(89) aroE(30) guaA(31) mutL(78) nuoD(48) ppsA(24) trpE(19)											A29T,G30R	V127L	LESB58
CLE03-004	≤4	I	2	I	0	≤1	I	≤0.5	S	0	1	S	≤0.03	S	1	I	≤0.5	S	0	4	I	≤0.12	I	0	≤2	S	≤0.25	S	0	1	S	NO	S	1527	acsA(17) aroE(10) guaA(129) mutL(5) nuoD(4) ppsA(112) trpE(19)												WT	LESB58
CLE04-001	≤4	I	2	I	0	4	I	1	S	0	1	S	≤0.03	S	1	I	≤0.5	S	0.5	4	I	0.25	I	0.25	8	S	4	R	0.5	1	S	NO	modR	1248	acsA(18) aroE(11) guaA(57) mutL(5) nuoD(1) ppsA(20) trpE(139)												WT	MTB1
CLE04-002	64	R	16	R	1	16	R	2	S	0.5	4	S	≤0.03	S	16	R	8	I	1	16	I	>16	R	1	4	S	32	R	1	1	S	NO	XDR	175	acsA(28) aroE(22) guaA(5) mutL(3) nuoD(3) ppsA(14) trpE(19)		ant(2'')-Ia (100.00%)				nt388_391dupACCC						Q142X	LESB58
CLE04-003	≤4	I	2	I	0.125	2	I	≤0.5	S	0	2	S	≤0.03	S	1	I	≤0.5	S	0	4	I	≤0.12	I	0.5	4	S	0.5	S	0.25	1	S	NO	S	1194	acsA(28) aroE(24) guaA(10) mutL(5) nuoD(1) ppsA(6) trpE(2)								I963V				WT	LESB58
CLE04-004	≤4	I	≤1	I	0	≤1	I	≤0.5	S	0	1	S	≤0.03	S	4	I	1	S	0.25	4	I	≤0.12	I	0	≤2	S	≤0.25	S	0.5	2	S	NO	S	254	acsA(6) aroE(5) guaA(58) mutL(11) nuoD(3) ppsA(4) trpE(37)												L292P	LESB58
CLE05-001	256	R	64	R	0.125	32	R	4	S	0	4	S	≤0.03	S	16	R	4	I	0	64	R	≤0.12	I	0	≤2	S	≤0.25	S	0	1	S	NO	MDR	198	acsA(11) aroE(5) guaA(11) mutL(11) nuoD(3) ppsA(27) trpE(7)							I63V				T200I	WT	PAO1
CLE05-002	≤4	I	≤1	I	0	≤1	I	≤0.5	S	0	1	S	0.12	S	≤0.5	I	≤0.5	S	0	4	I	≤0.12	I	0	≤2	S	≤0.25	S	0	1	S	NO	S	253	acsA(4) aroE(4) guaA(16) mutL(12) nuoD(1) ppsA(6) trpE(3)												WT	PA14
CLE05-003	≤4	I	≤1	I	0.25	4	I	≤0.5	S	0.125	1	S	≤0.03	S	1	I	≤0.5	S	0.625	≤2	I	0.25	I	0.25	4	S	0.5	S	0.5	2	S	NO	S	1232	acsA(6) aroE(5) guaA(4) mutL(3) nuoD(4) ppsA(6) trpE(25)												D43N	F23197
CLE05-004	≤4	I	2	I	0.25	2	I	≤0.5	S	0.125	1	S	≤0.03	S	1	I	≤0.5	S	0.875	4	I	2	R	1	≤2	S	≤0.25	S	0.25	1	S	NO	modR	460	acsA(40) aroE(57) guaA(11) mutL(3) nuoD(4) ppsA(28) trpE(37)												Not complete (1-1330)	LESB58
CLM01-001	16	I	4	I	0.5	4	I	1	S	0.375	4	S	0.06	S	4	I	≤0.5	S	0.75	16	I	0.5	I	0	≤2	S	≤0.25	S	0.25	2	S	NO	S	1800	acsA(11) aroE(5) guaA(73) mutL(3) nuoD(4) ppsA(4) trpE(3)						T69A						WT	FRD1
CLM01-002	≤4	I	2	I	0	2	I	≤0.5	S	0	2	S	0.25	S	2	I	≤0.5	S	0	4	I	≤0.12	I	0	≤2	S	≤0.25	S	0	1	S	NO	S	671	acsA(5) aroE(5) guaA(57) mutL(13) nuoD(1) ppsA(74) trpE(3)												WT	MTB1
CLM01-003	8	I	4	I	0	2	I	1	S	0	2	S	≤0.03	S	2	I	≤0.5	S	0	8	I	0.25	I	0	4	S	0.5	S	0.25	2	S	NO	S	1480	acsA(11) aroE(10) guaA(94) mutL(3) nuoD(1) ppsA(12) trpE(26)												WT	LESB58
CLM01-004	≤4	I	2	I	0	2	I	1	S	0	2	S	≤0.03	S	1	I	≤0.5	S	0	4	I	0.25	I	0	≤2	S	≤0.25	S	0.25	1	S	NO	S	369	acsA(1) aroE(5) guaA(20) mutL(16) nuoD(3) ppsA(4) trpE(7)							I261V				S92T	WT	LESB58
CLM02-001	32	R	32	R	1	16	R	>32	R	1	32	R	0.06	S	>64	R	64	R	1	8	I	>16	R	1	64	R	32	R	1	1	S	NO	XDR	175	acsA(28) aroE(22) guaA(5) mutL(3) nuoD(3) ppsA(14) trpE(19)	blaOXA-2 (100.00%), blaVIM-20 (100.00%)	aph(3')-VI (100.00%), ant(2'')-Ia (100.00%)										nt49ins5	LESB58
CLM02-013	≤4	I	≤1	I	0	≤1	I	≤0.5	S	0.5	≤0.5	S	≤0.03	S	≤0.5	I	≤0.5	S	0	≤2	I	8	R	1	≤2	S	≤0.25	S	0.5	≤0.5	S	NO	modR	3306	acsA(28) aroE(20) guaA(94) mutL(5) nuoD(1) ppsA(6) trpE(10)								Y597W	nt1273dupG		R98H	WT	MTB1
CLM02-014	≤4	I	2	I	0	2	I	≤0.5	S	0	2	S	0.12	S	1	I	≤0.5	S	0.25	4	I	0.25	I	0.5	4	S	0.5	S	0	≤0.5	S	NO	S	274	acsA(23) aroE(5) guaA(11) mutL(7) nuoD(1) ppsA(12) trpE(7)												WT	LESB58
CLM02-016	≤4	I	2	I	0	2	I	≤0.5	S	0	2	S	≤0.03	S	1	I	≤0.5	S	0	4	I	≤0.12	I	0	4	S	0.5	S	0.25	2	S	NO	S	1226	acsA(11) aroE(66) guaA(11) mutL(3) nuoD(29) ppsA(4) trpE(9)									D284E			WT	LESB58
CLM03-001	≤4	I	4	I	0	2	I	≤0.5	S	0	2	S	0.06	S	1	I	≤0.5	S	0	4	I	≤0.12	I	0	≤2	S	0.5	S	0	1	S	NO	S	508	acsA(15) aroE(5) guaA(11) mutL(3) nuoD(2) ppsA(4) trpE(3)												WT	LESB58
CLM03-002	≤4	I	2	I	0.75	4	I	≤0.5	S	0.75	1	S	0.06	S	≤0.5	I	≤0.5	S	0.375	4	I	2	R	0	≤2	S	0.5	S	0	1	S	NO	modR	1249	acsA(23) aroE(13) guaA(109) mutL(5) nuoD(1) ppsA(1) trpE(47)				aph(6)-Id (100.00%), aph(3'')-Ib (99.88%)								WT	PA14
CLM03-007	≤4	I	≤1	I	0.125	≤1	I	≤0.5	S	0	1	S	≤0.03	S	1	I	≤0.5	S	0	≤2	I	≤0.12	I	0	≤2	S	≤0.25	S	0.25	1	S	NO	S	3154	acsA(40) aroE(5) guaA(17) mutL(2) nuoD(4) ppsA(4) trpE(7)										P157A		WT	LESB58
CLM03-008	128	R	32	R	1	16	R	4	S	0	8	S	0.12	S	32	R	8	I	1	16	I	>16	R	1	4	S	>32	R	1	1	S	NO	XDR	175	acsA(28) aroE(22) guaA(5) mutL(3) nuoD(3) ppsA(14) trpE(19)		ant(2'')-Ia (100.00%)				nt388_391dupACCC						Q142X	LESB58
CVA01-001	≤4	I	2	I	0	4	I	1	S	0	2	S	≤0.03	S	1	I	≤0.5	S	0	4	I	≤0.12	I	0	4	S	0.5	S	0	2	S	NO	S	505	acsA(6) aroE(20) guaA(1) mutL(11) nuoD(4) ppsA(4) trpE(2)					Q629L							WT	LESB58
CVA01-002	32	R	8	I	0	4	I	≤0.5	S	0	1	S	0.06	S	1	I	≤0.5	S	0	4	I	≤0.12	I	0	4	S	0.5	S	0	2	S	NO	modR	244	acsA(17) aroE(5) guaA(12) mutL(3) nuoD(14) ppsA(4) trpE(7)												WT	PAO1
CVA01-005	≤4	I	2	I	0	2	I	≤0.5	S	0	2	S	≤0.03	S	≤0.5	I	≤0.5	S	0	4	I	≤0.12	I	0	≤2	S	0.5	S	0	1	S	NO	S	-	acsA(5) aroE(5,152) guaA(25) mutL(5) nuoD(1) ppsA(20) trpE(157?)												WT	MTB1
CVA01-007	8	I	4	I	1	4	I	≤0.5	S	0.375	4	S	≤0.03	S	1	I	≤0.5	S	1	16	I	4	R	1	≤2	S	0.5	S	0.25	2	S	NO	modR	319	acsA(5) aroE(4) guaA(3) mutL(3) nuoD(1) ppsA(11) trpE(8)											V9A	V127L	PA14
CVA02-001	64	R	64	R	1	16	R	>32	R	1	32	R	0.5	S	>64	R	64	R	1	16	I	>16	R	1	16	S	>32	R	1	1	S	NO	XDR	175	acsA(28) aroE(22) guaA(5) mutL(3) nuoD(3) ppsA(14) trpE(19)	blaOXA-210 (100.00%), blaVIM-20 (100.00%)	aph(3')-VI (100.00%), aac(6')-Ib3 (99.28%), ant(2'')-Ia (100.00%)		aadA13 (100.00%)								nt49ins5	LESB58
CVA02-002	≤4	I	≤1	I	0	≤1	I	≤0.5	S	0	≤0.5	S	≤0.03	S	4	I	2	S	0	≤2	I	1	R	0	≤2	S	≤0.25	S	0	2	S	NO	modR	244	acsA(17) aroE(5) guaA(12) mutL(3) nuoD(14) ppsA(4) trpE(7)												WT	PAO1
CVA02-003	32	R	8	I	0.5	8	I	1	S	0.125	8	S	0.12	S	16	R	16	R	0.125	32	R	1	R	0	≤2	S	0.5	S	0.5	2	S	NO	MDR	-	acsA(39) aroE(3) guaA(~111) mutL(3) nuoD(4) ppsA(15) trpE(9)												WT	LESB58
CVA02-004	16	I	4	I	0	4	I	≤0.5	S	0	4	S	0.12	S	1	I	≤0.5	S	0	16	I	≤0.12	I	0	≤2	S	≤0.25	S	0	1	S	NO	S	313	acsA(47) aroE(8) guaA(7) mutL(6) nuoD(8) ppsA(11) trpE(40)												WT	MTB1
CVA03-001	8	I	4	I	0	2	I	1	S	0	2	S	0.5	S	2	I	≤0.5	S	0	8	I	≤0.12	I	0	4	S	0.5	S	0.25	2	S	NO	S	207	acsA(47) aroE(4) guaA(5) mutL(33) nuoD(1) ppsA(6) trpE(40)												WT	MTB1
CVA03-002	≤4	I	4	I	0.25	8	I	1	S	0.25	2	S	0.12	S	1	I	≤0.5	S	0.75	4	I	0.25	I	0.375	4	S	0.5	S	0.75	1	S	NO	S	1146	acsA(5) aroE(11) guaA(57) mutL(33) nuoD(1) ppsA(6) trpE(3)							A206S,N269S					WT	MTB1
CVA03-003	256	R	>64	R	1	16	R	8	R	0.625	16	R	0.12	S	1	I	≤0.5	S	0.5	128	R	0.25	I	0.125	8	S	1	S	0.25	1	S	NO	MDR	532	acsA(5) aroE(4) guaA(5) mutL(5) nuoD(5) ppsA(20) trpE(4)												WT	PA14
CVA03-004	128	R	64	R	0	8	I	4	S	0	4	S	≤0.03	S	8	R	4	I	0.75	64	R	1	R	0.5	16	S	2	S	0	1	S	NO	XDR	16	acsA(28) aroE(5) guaA(12) mutL(11) nuoD(27) ppsA(1) trpE(44)												nt774del2	LESB58
EXT01-002	8	I	4	I	0.125	2	I	≤0.5	S	0	2	S	≤0.03	S	2	I	≤0.5	S	0	8	I	≤0.12	I	0	≤2	S	≤0.25	S	0	1	S	NO	S	198	acsA(11) aroE(5) guaA(11) mutL(11) nuoD(3) ppsA(27) trpE(7)							I63V				T200I	WT	PAO1
EXT01-003	256	R	>64	R	0.5	32	R	4	S	0.125	8	S	≤0.03	S	2	I	≤0.5	S	0.125	64	R	≤0.12	I	0	4	S	0.5	S	0	1	S	NO	MDR	274	acsA(23) aroE(5) guaA(11) mutL(7) nuoD(1) ppsA(12) trpE(7)												WT	LESB58
EXT01-004	≤4	I	2	I	0.25	≤1	I	≤0.5	S	0.125	1	S	≤0.03	S	1	I	≤0.5	S	0.375	4	I	≤0.12	I	0	≤2	S	≤0.25	S	0	1	S	NO	S	2475	acsA(22) aroE(6) guaA(1) mutL(3) nuoD(1) ppsA(76) trpE(1)												T159I	F23197
EXT01-007	≤4	I	≤1	I	0	≤1	I	≤0.5	S	0	1	S	0.06	S	1	I	1	S	0	≤2	I	≤0.12	I	0	≤2	S	≤0.25	S	0	1	S	NO	S	244	acsA(17) aroE(5) guaA(12) mutL(3) nuoD(14) ppsA(4) trpE(7)												WT	PAO1
GAL01-002	256	R	16	R	1	16	R	1	S	0.5	2	S	≤0.03	S	16	R	8	I	1	16	I	16	R	1	4	S	1	S	0.75	≤0.5	S	NO	MDR	235	acsA(38) aroE(11) guaA(3) mutL(13) nuoD(1) ppsA(2) trpE(4)				aph(6)-Id (100.00%), aph(3'')-Ib (99.88%), aadA6 (100.00%), sul1 (100.00%)								deleted	deleted
GAL01-010	16	I	8	I	0.5	16	R	1	S	0.25	4	S	≤0.03	S	1	I	≤0.5	S	1	32	R	4	R	0.75	32	R	2	S	1	2	S	NO	MDR	2651	acsA(6) aroE(5) guaA(1) mutL(11) nuoD(2) ppsA(15) trpE(7)						nt166_167dupGA						WT	LESB58
GAL01-013	16	I	4	I	0.25	4	I	≤0.5	S	0.125	2	S	0.5	S	2	I	2	S	0.5	16	I	0.5	I	0.75	≤2	S	≤0.25	S	0	1	S	NO	S	348	acsA(22) aroE(20) guaA(11) mutL(3) nuoD(3) ppsA(3) trpE(7)				aadA6 (100.00%), sul1 (100.00%)							H205N	WT	F23197
GAL01-014	32	R	4	I	1	4	I	≤0.5	S	0.5	1	S	≤0.03	S	8	R	4	I	1	16	I	2	R	1	64	R	4	R	0.5	2	S	NO	MDR	794	acsA(17) aroE(22) guaA(5) mutL(11) nuoD(3) ppsA(86) trpE(19)					A581V							nt1134ins2	LESB58
GAL02-001	64	R	32	R	0.5	16	R	2	S	0.125	16	R	0.06	S	8	R	32	R	1	64	R	>16	R	1	4	S	32	R	1	2	S	SI	XDR	175	acsA(28) aroE(22) guaA(5) mutL(3) nuoD(3) ppsA(14) trpE(19)		ant(2'')-Ia (100.00%)		aadA13 (100.00%)								K95X	LESB58
GAL02-010	≤4	I	2	I	0	2	I	≤0.5	S	0	1	S	≤0.03	S	1	I	≤0.5	S	0	4	I	≤0.12	I	0	≤2	S	0.5	S	0	1	S	NO	S	-	acsA(6) aroE(5) guaA(6) mutL(7) nuoD(4) ppsA(~177) trpE(7)												WT	LESB58
GAL02-011	8	I	2	I	0.25	2	I	≤0.5	S	0.125	2	S	≤0.03	S	1	I	1	S	0.25	8	I	0.25	I	0.25	≤2	S	0.5	S	0	2	S	NO	S	446	acsA(18) aroE(4) guaA(5) mutL(3) nuoD(1) ppsA(17) trpE(13)						G101E						WT	PA14
GAL02-012	≤4	I	2	I	0	4	I	1	S	0	1	S	≤0.03	S	1	I	≤0.5	S	0	4	I	0.25	I	0	8	S	0.5	S	0.25	1	S	NO	S	3235	acsA(18) aroE(4) guaA(57) mutL(18) nuoD(13) ppsA(6) trpE(47)												WT	MTB1
GAL03-001	16	I	8	I	0	8	I	≤0.5	S	0	8	S	0.5	S	2	I	2	S	0	32	R	0.5	I	0	≤2	S	≤0.25	S	0	2	S	NO	modR	395	acsA(6) aroE(5) guaA(1) mutL(1) nuoD(1) ppsA(12) trpE(1)												WT	LESB58
GAL03-003	256	R	64	R	0.75	16	R	4	S	0.125	4	S	≤0.03	S	1	I	1	S	0.625	32	R	>16	R	1	4	S	32	R	1	1	S	NO	XDR	175	acsA(28) aroE(22) guaA(5) mutL(3) nuoD(3) ppsA(14) trpE(19)		ant(2'')-Ia (100.00%)								nt368_387del		WT	LESB58
GAL03-004	≤4	I	2	I	0	2	I	≤0.5	S	0	1	S	0.12	S	1	I	≤0.5	S	0	4	I	≤0.12	I	0	≤2	S	≤0.25	S	0	2	S	NO	S	-	acsA(5) aroE(8) guaA(~5) mutL(3) nuoD(1) ppsA(1) trpE(247)												WT	PA14
GAL03-005	≤4	I	2	I	0	≤1	I	≤0.5	S	0	1	S	0.25	S	1	I	≤0.5	S	0	4	I	≤0.12	I	0	≤2	S	≤0.25	S	0	1	S	NO	S	1197	acsA(5) aroE(8) guaA(119) mutL(6) nuoD(12) ppsA(6) trpE(3)												WT	PA14
GAL04-001	≤4	I	2	I	0	≤1	I	≤0.5	S	0	2	S	0.25	S	2	I	1	S	0	4	I	>16	R	0	≤2	S	≤0.25	S	0	2	S	NO	modR	17	acsA(11) aroE(5) guaA(1) mutL(7) nuoD(9) ppsA(4) trpE(7)												WT	LESB58
GAL04-003	8	I	2	I	0	2	I	≤0.5	S	0	2	S	≤0.03	S	1	I	1	S	0	4	I	≤0.12	I	0	4	S	≤0.25	S	0	1	S	NO	S	1239	acsA(16) aroE(5) guaA(1) mutL(3) nuoD(4) ppsA(15) trpE(7)												WT	LESB58
GAL04-004	32	R	16	R	0	8	I	1	S	0	1	S	≤0.03	S	2	I	2	S	0	8	I	2	R	0	16	S	1	S	0	2	S	NO	MDR	3436	acsA(43) aroE(153) guaA(194) mutL(78) nuoD(48) ppsA(24) trpE(96)												WT	F23197
GAL04-006	8	I	2	I	0.625	2	I	≤0.5	S	0.625	2	S	0.25	S	1	I	≤0.5	S	0.25	4	I	≤0.12	I	0	≤2	S	≤0.25	S	0.25	1	S	NO	S	-	acsA(32) aroE(444?) guaA(139) mutL(27) nuoD(2) ppsA(18) trpE(26)					nt2396_2397insCCGTGTGA					A216T		WT	MTB1
GAL05-002	≤4	I	4	I	0	≤1	I	≤0.5	S	0	1	S	≤0.03	S	1	I	≤0.5	S	0	4	I	≤0.12	I	0	4	S	0.5	S	0	2	S	NO	S	110	acsA(15) aroE(5) guaA(1) mutL(3) nuoD(2) ppsA(12) trpE(7)												WT	LESB58
GAL05-004	≤4	I	2	I	0	8	I	1	S	0	2	S	≤0.03	S	1	I	1	S	0	≤2	I	0.25	I	0	≤2	S	≤0.25	S	0	1	S	NO	S	1480	acsA(11) aroE(10) guaA(94) mutL(3) nuoD(1) ppsA(12) trpE(26)												WT	LESB58
GAL05-005	≤4	I	≤1	I	0	≤1	I	≤0.5	S	0	≤0.5	S	≤0.03	S	1	I	≤0.5	S	0	≤2	I	1	R	0	≤2	S	≤0.25	S	0	1	S	NO	modR	2123	acsA(6) aroE(5) guaA(36) mutL(3) nuoD(3) ppsA(15) trpE(2)												WT	LESB58
GAL05-009	≤4	I	2	I	0	2	I	≤0.5	S	0	1	S	0.25	S	1	I	≤0.5	S	0	4	I	≤0.12	I	0	≤2	S	≤0.25	S	0	1	S	NO	S	313	acsA(47) aroE(8) guaA(7) mutL(6) nuoD(8) ppsA(11) trpE(40)												WT	MTB1
GAL06-001	16	I	4	I	0	4	I	1	S	0	2	S	0.12	S	2	I	≤0.5	S	0	4	I	≤0.12	I	0	4	S	0.5	S	0	2	S	NO	S	274	acsA(23) aroE(5) guaA(11) mutL(7) nuoD(1) ppsA(12) trpE(7)												WT	LESB58
GAL06-002	256	R	>64	R	1	32	R	8	R	0.5	16	R	0.25	S	16	R	16	R	1	64	R	1	R	0.5	≤2	S	≤0.25	S	0	1	S	SI	XDR	272	acsA(17) aroE(5) guaA(11) mutL(3) nuoD(3) ppsA(4) trpE(2)												W415X	LESB58
GAL06-003	≤4	I	≤1	I	0	≤1	I	≤0.5	S	0	1	S	≤0.03	S	≤0.5	I	≤0.5	S	0	≤2	I	≤0.12	I	0	4	S	0.5	S	0	1	S	NO	S	1207	acsA(11) aroE(150) guaA(11) mutL(7) nuoD(27) ppsA(6) trpE(7)												WT	LESB58
GAL06-004	32	R	16	R	0.5	8	I	8	R	0.25	8	S	≤0.03	S	16	R	16	R	1	32	R	>16	R	1	4	S	32	R	1	1	S	NO	XDR	175	acsA(28) aroE(22) guaA(5) mutL(3) nuoD(3) ppsA(14) trpE(19)		ant(2'')-Ia (100.00%)										G316D	LESB58
GAL07-001	≤4	I	2	I	0	≤1	I	≤0.5	S	0	1	S	≤0.03	S	≤0.5	I	≤0.5	S	0	4	I	≤0.12	I	0	4	S	0.5	S	0	≤0.5	S	NO	S	2460	acsA(6) aroE(5) guaA(36) mutL(3) nuoD(3) ppsA(6) trpE(1)												WT	LESB58
GAL07-002	≤4	I	2	I	0	2	I	≤0.5	S	0	2	S	0.06	S	1	I	≤0.5	S	0	4	I	≤0.12	I	0	4	S	0.5	S	0	1	S	NO	S	480	acsA(11) aroE(5) guaA(11) mutL(3) nuoD(1) ppsA(6) trpE(27)												WT	LESB58
GAL07-003	≤4	I	2	I	0	2	I	≤0.5	S	0	2	S	≤0.03	S	1	I	≤0.5	S	0	8	I	≤0.12	I	0	≤2	S	0.5	S	0	1	S	NO	S	298	acsA(18) aroE(4) guaA(13) mutL(3) nuoD(1) ppsA(17) trpE(13)												WT	PA14
GAL07-004	≤4	I	≤1	I	0	≤1	I	≤0.5	S	0	1	S	≤0.03	S	≤0.5	I	≤0.5	S	0	4	I	≤0.12	I	0	≤2	S	≤0.25	S	0	1	S	NO	S	27	acsA(6) aroE(5) guaA(6) mutL(7) nuoD(4) ppsA(6) trpE(7)												WT	LESB58
ICA01-001	≤4	I	2	I	0	≤1	I	≤0.5	S	0	2	S	≤0.03	S	≤0.5	I	≤0.5	S	0	4	I	≤0.12	I	0	4	S	0.5	S	0	1	S	NO	S	235	acsA(38) aroE(11) guaA(3) mutL(13) nuoD(1) ppsA(2) trpE(4)												WT	PA14
ICA01-002	8	I	2	I	0	≤1	I	≤0.5	S	0	1	S	0.12	S	1	I	≤0.5	S	0	4	I	≤0.12	I	0	4	S	0.5	S	0	1	S	NO	S	357	acsA(2) aroE(4) guaA(5) mutL(3) nuoD(1) ppsA(6) trpE(11)												WT	MTB1
ICA01-003	8	I	4	I	0	2	I	1	S	0	2	S	0.06	S	2	I	≤0.5	S	0.5	8	I	0.25	I	0	4	S	1	S	0	1	S	NO	S	676	acsA(28) aroE(5) guaA(11) mutL(77) nuoD(3) ppsA(4) trpE(92)												Not complete (1-1330)	LESB58
ICA01-004	≤4	I	2	I	0	≤1	I	≤0.5	S	0	1	S	≤0.03	S	2	I	≤0.5	S	0	4	I	≤0.12	I	0	4	S	0.5	S	0	2	S	NO	S	4231	acsA(17) aroE(5) guaA(91) mutL(3) nuoD(4) ppsA(15) trpE(19)												WT	PA14
LRJ01-001	128	R	32	R	0	8	I	2	S	0	8	S	≤0.03	S	1	I	≤0.5	S	0	32	R	1	R	0	≤2	S	≤0.25	S	0	1	S	NO	MDR	244	acsA(17) aroE(5) guaA(12) mutL(3) nuoD(14) ppsA(4) trpE(7)												WT	PAO1
LRJ01-002	8	I	4	I	0	8	I	1	S	0	2	S	≤0.03	S	2	I	≤0.5	S	0.5	8	I	>16	R	1	4	S	32	R	1	1	S	NO	modR	175	acsA(28) aroE(22) guaA(5) mutL(3) nuoD(3) ppsA(14) trpE(19)		ant(2'')-Ia (100.00%)		sul1 (100.00%)								WT	LESB58
LRJ01-004	≤4	I	≤1	I	0.25	≤1	I	≤0.5	S	0.125	≤0.5	S	≤0.03	S	≤0.5	I	≤0.5	S	1	≤2	I	8	R	1	≤2	S	≤0.25	S	0.5	1	S	NO	modR	233	acsA(16) aroE(5) guaA(30) mutL(11) nuoD(4) ppsA(31) trpE(41)								N211S				Not complete (1-1330)	LESB58
LRJ01-005	≤4	I	≤1	I	0	2	I	≤0.5	S	0	1	S	≤0.03	S	2	I	≤0.5	S	0	≤2	I	1	R	0	4	S	0.5	S	0	1	S	NO	modR	2548	acsA(118) aroE(106) guaA(85) mutL(86) nuoD(60) ppsA(54) trpE(72)												WT	F23197
LRJ02-001	≤4	I	2	I	0	≤1	I	1	S	0	1	S	≤0.03	S	≤0.5	I	≤0.5	S	0	4	I	≤0.12	I	0	≤2	S	≤0.25	S	0	1	S	NO	S	381	acsA(11) aroE(20) guaA(1) mutL(65) nuoD(4) ppsA(4) trpE(10)				aadA1 (100.00%), sul1 (100.00%)								WT	FRD1
LRJ02-002	≤4	I	2	I	0	2	I	≤0.5	S	0	2	S	0.12	S	1	I	≤0.5	S	0	4	I	≤0.12	I	0	≤2	S	≤0.25	S	0	1	S	NO	S	1009	acsA(39) aroE(4) guaA(1) mutL(11) nuoD(4) ppsA(12) trpE(2)												WT	LESB58
LRJ02-003	16	I	8	I	0.5	4	I	1	S	0.125	4	S	0.06	S	2	I	≤0.5	S	0.5	16	I	0.5	I	0.5	4	S	0.5	S	0.25	1	S	NO	S	-	acsA(38) aroE(444?) guaA(5) mutL(67) nuoD(2) ppsA(40) trpE(13)											G137D	WT	MTB1
LRJ02-004	≤4	I	2	I	0	2	I	≤0.5	S	0	2	S	0.06	S	1	I	≤0.5	S	0	4	I	≤0.12	I	0	≤2	S	≤0.25	S	0	1	S	NO	S	1020	acsA(5) aroE(54) guaA(26) mutL(31) nuoD(1) ppsA(33) trpE(40)												WT	PA14
MAD01-001	8	I	2	I	0	2	I	≤0.5	s	0	2	s	≤0.03	S	1	I	≤0.5	S	0	4	I	≤0.12	I	0	≤2	S	≤0.25	S	0	1	S	NO	S	369	acsA(1) aroE(5) guaA(20) mutL(16) nuoD(3) ppsA(4) trpE(7)												WT	LESB58
MAD01-002	32	R	>64	R	1	32	R	>32	R	1	>32	R	16	R	8	R	8	I	1	64	R	>16	R	1	32	R	>32	R	0.75	1	S	NO	XDR	235	acsA(38) aroE(11) guaA(3) mutL(13) nuoD(1) ppsA(2) trpE(4)	blaGES-1 (100.00%)	aac(6')-Ib3 (99.46%)		aph(3')-XV (100.00%), aadA6 (100.00%), sul1 (100.00%)								deleted	deleted
MAD01-003	≤4	I	2	I	0	2	I	≤0.5	S	0	2	S	0.06	S	≤0.5	I	≤0.5	S	0	4	I	≤0.12	I	0	≤2	S	≤0.25	S	0	1	S	NO	S	381	acsA(11) aroE(20) guaA(1) mutL(65) nuoD(4) ppsA(4) trpE(10)												WT	FRD1
MAD01-008	32	R	2	I	0.5	16	R	1	S	0	2	S	≤0.03	S	16	R	4	I	1	16	I	0.25	I	0.25	16	S	8	R	1	1	S	NO	MDR	27	acsA(6) aroE(5) guaA(6) mutL(7) nuoD(4) ppsA(6) trpE(7)	blaTEM-2 (99.88%)	aac(3)-IIa (100.00%)		aph(6)-Id (100.00%)								nt1241del1	LESB58
MAD02-005	≤4	I	2	I	0	≤1	I	≤0.5	S	0	1	S	≤0.03	S	1	I	≤0.5	S	0	≤2	I	≤0.12	I	0	≤2	S	≤0.25	S	0	2	S	NO	S	4304	acsA(5) aroE(384) guaA(65) mutL(6) nuoD(12) ppsA(6) trpE(26)												WT	MTB1
MAD02-007	16	I	8	I	0	8	I	32	R	0	4	S	≤0.03	S	64	R	32	R	1	≤2	I	>16	R	1	16	S	32	R	1	1	S	NO	MDR	175	acsA(28) aroE(22) guaA(5) mutL(3) nuoD(3) ppsA(14) trpE(19)		ant(2'')-Ia (100.00%), aac(6')-Ib3 (99.28%)					V129M					nt49ins5	LESB58
MAD02-008	16	I	8	I	0	8	I	4	S	0	8	S	0.25	S	16	R	32	R	0	128	R	1	R	0	128	R	8	R	0	2	S	NO	MDR	277	acsA(39) aroE(5) guaA(9) mutL(11) nuoD(27) ppsA(5) trpE(2)												WT	F23197
MAD02-009	16	I	8	I	0	16	R	2	S	0	4	S	≤0.03	S	16	R	32	R	0.5	32	R	2	R	0	≤2	S	0.5	S	0	≤0.5	S	NO	MDR	309	acsA(13) aroE(8) guaA(9) mutL(3) nuoD(1) ppsA(17) trpE(15)												deleted	deleted
MAD03-002	8	I	4	I	0	8	I	1	S	0	2	S	≤0.03	S	1	I	≤0.5	S	0.5	8	I	>16	R	1	4	S	32	R	1	1	S	NO	modR	175	acsA(28) aroE(22) guaA(5) mutL(3) nuoD(3) ppsA(14) trpE(19)		ant(2'')-Ia (100.00%)										WT	LESB58
MAD03-003	≤4	I	2	I	0	≤1	I	≤0.5	S	0	2	S	≤0.03	S	1	I	≤0.5	S	0	4	I	≤0.12	I	0	≤2	S	≤0.25	S	0	1	S	NO	S	258	acsA(40) aroE(5) guaA(11) mutL(5) nuoD(2) ppsA(38) trpE(37)												WT	LESB58
MAD03-004	≤4	I	2	I	0	2	I	≤0.5	S	0	1	S	≤0.03	S	1	I	≤0.5	S	0	4	I	0.25	I	0	≤2	S	0.5	S	0	2	S	NO	S	277	acsA(39) aroE(5) guaA(9) mutL(11) nuoD(27) ppsA(5) trpE(2)												WT	F23197
MAD03-005	8	I	4	I	0.5	2	I	≤0.5	S	0.875	4	S	≤0.03	S	1	I	≤0.5	S	0.25	8	I	≤0.12	I	0	≤2	S	≤0.25	S	0	1	S	NO	S	-	acsA(15) aroE(5) guaA(~1) mutL(1) nuoD(1) ppsA(12) trpE(1)						A103V						WT	LESB58
MAD04-003	128	R	32	R	1	16	R	8	R	0.625	2	S	≤0.03	S	32	R	64	R	1	16	I	16	R	1	32	R	>32	R	0.75	2	S	NO	XDR	235	acsA(38) aroE(11) guaA(3) mutL(13) nuoD(1) ppsA(2) trpE(4)	blaGES-5 (100.00%)	aac(6')-Ib3 (99.46%)		aph(3')-XV (100.00%), sul1 (100.00%)								Not complete (4-1332)	PA14
MAD04-004	8	I	32	R	0	8	I	8	R	0	4	S	≤0.03	S	1	I	4	I	0	16	I	0.25	I	0	4	S	0.5	S	0	1	S	NO	modR	381	acsA(11) aroE(20) guaA(1) mutL(65) nuoD(4) ppsA(4) trpE(10)												WT	FRD1
MAD04-005	8	I	4	I	0	4	I	1	S	0	4	S	0.06	S	1	I	2	S	0	16	I	0.5	I	0	≤2	S	0.5	S	0	1	S	NO	S	709	acsA(40) aroE(6) guaA(19) mutL(11) nuoD(4) ppsA(15) trpE(9)												WT	F23197
MAD04-006	≤4	I	2	I	0.5	2	I	≤0.5	S	0.25	2	S	≤0.03	S	1	I	≤0.5	S	0.75	4	I	≤0.12	I	0.5	4	S	0.5	S	0.25	2	S	NO	S	698	acsA(15) aroE(2) guaA(11) mutL(3) nuoD(3) ppsA(4) trpE(3)												D43N	F23197
MAD05-001	≤4	I	2	I	0	2	I	≤0.5	S	0	2	S	0.12	S	2	I	≤0.5	S	0	4	I	≤0.12	I	0	4	S	0.5	S	0	2	S	NO	S	3755	acsA(16) aroE(5) guaA(6) mutL(11) nuoD(4) ppsA(6) trpE(7)												WT	FRD1
MAD05-002	≤4	I	≤1	I	0	≤1	I	≤0.5	S	0	1	S	≤0.03	S	1	I	≤0.5	S	0.5	≤2	I	≤0.12	I	0	≤2	S	≤0.25	S	0	≤0.5	S	NO	S	-	acsA(28) aroE(20) guaA(~94) mutL(3) nuoD(1) ppsA(4) trpE(10)												deleted	deleted
MAD05-003	≤4	I	2	I	0.125	2	I	≤0.5	S	0	2	S	≤0.03	S	2	I	≤0.5	S	0	4	I	0.25	I	0	≤2	S	0.5	S	0	1	S	NO	S	2498	acsA(28) aroE(5) guaA(11) mutL(18) nuoD(4) ppsA(13) trpE(10)										V143M		WT	LESB58
MAD05-004	256	R	64	R	0	32	R	4	S	0	8	S	≤0.03	S	16	R	8	I	0.25	64	R	≤0.12	I	0	4	S	0.5	S	0	1	S	NO	MDR	4419	acsA(11) aroE(4) guaA(11) mutL(3) nuoD(1) ppsA(63) trpE(23)												L432Q	LESB58
MAD06-001	≤4	I	2	I	0	2	I	≤0.5	S	0	2	S	≤0.03	S	≤0.5	I	2	S	0	4	I	≤0.12	I	0	≤2	S	≤0.25	S	0	1	S	NO	S	2431	acsA(9) aroE(12) guaA(5) mutL(5) nuoD(1) ppsA(6) trpE(47)												WT	LESB58
MAD06-002	32	R	8	I	0	4	I	≤0.5	S	0	2	S	0.5	S	≤0.5	I	≤0.5	S	0	16	I	≤0.12	I	0	≤2	S	≤0.25	S	0	1	S	NO	modR	11	acsA(28) aroE(5) guaA(11) mutL(7) nuoD(3) ppsA(13) trpE(7)												WT	LESB58
MAD06-005	64	R	16	R	0.5	8	I	1	S	0.125	2	S	≤0.03	S	16	R	8	I	1	8	I	2	R	1	8	S	1	S	0.75	1	S	NO	MDR	560	acsA(5) aroE(5) guaA(57) mutL(13) nuoD(1) ppsA(40) trpE(3)												E228X	MTB1
MAD06-006	≤4	I	≤1	I	0	≤1	I	≤0.5	S	0	≤0.5	S	≤0.03	S	≤0.5	I	≤0.5	S	0	≤2	I	≤0.12	I	0	≤2	S	≤0.25	S	0	1	S	NO	S	709	acsA(40) aroE(6) guaA(19) mutL(11) nuoD(4) ppsA(15) trpE(9)												WT	F23197
MAD07-001	≤4	I	2	I	0	2	I	≤0.5	S	0	1	S	≤0.03	S	1	I	≤0.5	S	0	4	I	≤0.12	I	0	≤2	S	≤0.25	S	0	2	S	NO	S	244	acsA(17) aroE(5) guaA(12) mutL(3) nuoD(14) ppsA(4) trpE(7)												WT	PAO1
MAD07-002	≤4	I	2	I	0	2	I	≤0.5	S	0	1	S	≤0.03	S	1	I	≤0.5	S	0	4	I	≤0.12	I	0	≤2	S	≤0.25	S	0	2	S	NO	S	369	acsA(1) aroE(5) guaA(20) mutL(16) nuoD(3) ppsA(4) trpE(7)												WT	LESB58
MAD07-004	256	R	32	R	1	16	R	8	R	0.625	4	S	≤0.03	S	64	R	>64	R	1	16	I	>16	R	1	64	R	>32	R	0.75	1	S	NO	XDR	235	acsA(38) aroE(11) guaA(3) mutL(13) nuoD(1) ppsA(2) trpE(4)	blaGES-5 (100.00%)	aac(6')-Ib3 (99.46%)		aph(3')-XV (100.00%), sul1 (100.00%)								Not complete (4-1332)	PA14
MAD07-005	256	R	64	R	0	32	R	4	S	0	2	S	≤0.03	S	4	I	2	S	0	32	R	0.25	I	0	8	S	0.5	S	0	2	S	NO	MDR	233	acsA(16) aroE(5) guaA(30) mutL(11) nuoD(4) ppsA(31) trpE(41)												Not complete (1-1330)	LESB58
MUR01-001	≤4	I	≤1	I	0	≤1	I	≤0.5	S	0	1	S	≤0.03	S	1	I	≤0.5	S	0	≤2	I	≤0.12	I	0	≤2	S	≤0.25	S	0	2	S	NO	S	369	acsA(1) aroE(5) guaA(20) mutL(16) nuoD(3) ppsA(4) trpE(7)												WT	LESB58
MUR01-002	≤4	I	2	I	0	≤1	I	≤0.5	S	0	1	S	≤0.03	S	1	I	≤0.5	S	0	4	I	≤0.12	I	0	≤2	S	≤0.25	S	0	1	S	NO	S	244	acsA(17) aroE(5) guaA(12) mutL(3) nuoD(14) ppsA(4) trpE(7)												WT	PAO1
MUR01-003	>256	R	>64	R	0	>32	R	>32	R	0	32	R	≤0.03	S	2	I	≤0.5	S	0	128	R	0.5	I	0	8	S	1	S	0	2	S	NO	MDR	170	acsA(36) aroE(5) guaA(29) mutL(7) nuoD(4) ppsA(10) trpE(7)												WT	LESB58
MUR01-004	8	I	2	I	0	4	I	≤0.5	S	0	2	S	≤0.03	S	1	I	≤0.5	S	0	4	I	≤0.12	I	0	4	S	0.5	S	0	2	S	NO	S	532	acsA(5) aroE(4) guaA(5) mutL(5) nuoD(5) ppsA(20) trpE(4)												WT	PA14
NAV01-001	8	I	4	I	0	2	I	≤0.5	S	0	2	S	0.25	S	≤0.5	I	≤0.5	S	0	8	I	≤0.12	I	0	≤2	S	≤0.25	S	0	1	S	NO	S	282	acsA(6) aroE(5) guaA(11) mutL(7) nuoD(3) ppsA(12) trpE(19)												WT	PAO1
NAV01-002	≤4	I	2	I	0	2	I	≤0.5	S	0	2	S	0.12	S	1	I	≤0.5	S	0.5	4	I	≤0.12	I	0.125	≤2	S	0.5	S	0.25	1	S	NO	S	312	acsA(5) aroE(3) guaA(57) mutL(6) nuoD(1) ppsA(33) trpE(47)					nt2396_2397insCCGTGTGA							A401S,E422Q,G423A	MTB1
NAV01-003	≤4	I	2	I	1	2	I	≤0.5	S	0.5	1	S	0.12	S	1	I	≤0.5	S	0.5	4	I	≤0.12	I	0.25	≤2	S	0.5	S	0	1	S	NO	S	1621	acsA(5) aroE(54) guaA(99) mutL(48) nuoD(1) ppsA(6) trpE(3)												WT	PA14
NAV01-004	8	I	8	I	1	8	I	>32	R	1	16	R	≤0.03	S	8	R	4	I	1	4	I	>16	R	1	4	S	16	R	1	1	S	NO	MDR	253	acsA(4) aroE(4) guaA(16) mutL(12) nuoD(1) ppsA(6) trpE(3)	blaVIM-2 (100.00%)	aac(6')-Ib-Hangzhou (99.42%)		sul1 (100.00%)								WT	PA14
NAV02-001	≤4	I	2	I	0	2	I	≤0.5	S	0.25	1	S	0.12	S	≤0.5	I	≤0.5	S	0.25	4	I	≤0.12	I	0	≤2	S	≤0.25	S	0	1	S	NO	S	569	acsA(11) aroE(5) guaA(11) mutL(11) nuoD(3) ppsA(6) trpE(27)												WT	LESB58
NAV02-002	≤4	I	4	I	0	2	I	≤0.5	S	0	2	S	0.06	S	1	I	≤0.5	S	0	8	I	≤0.12	I	0	≤2	S	≤0.25	S	0	1	S	NO	S	560	acsA(5) aroE(5) guaA(57) mutL(13) nuoD(1) ppsA(40) trpE(3)												WT	MTB1
NAV02-003	≤4	I	2	I	0.625	2	I	≤0.5	S	0.125	2	S	≤0.03	S	1	I	≤0.5	S	0.625	4	I	≤0.12	I	0.625	≤2	S	≤0.25	S	0.25	2	S	NO	S	2124	acsA(5) aroE(1) guaA(112) mutL(5) nuoD(1) ppsA(6) trpE(119)					nt2396_2397insCCGTGTGA					P55S		WT	MTB1
NAV02-005	≤4	I	2	I	0	≤1	I	≤0.5	S	0	1	S	0.12	S	≤0.5	I	≤0.5	S	0.25	4	I	≤0.12	I	0	≤2	S	≤0.25	S	0	2	S	NO	S	253	acsA(4) aroE(4) guaA(16) mutL(12) nuoD(1) ppsA(6) trpE(3)												WT	PA14
PVA01-001	≤4	I	4	I	0.125	2	I	≤0.5	S	0	2	S	≤0.03	S	1	I	1	S	0	4	I	≤0.12	I	0	4	S	0.5	S	0	2	S	NO	S	198	acsA(11) aroE(5) guaA(11) mutL(11) nuoD(3) ppsA(27) trpE(7)							I63V				T200I	WT	PAO1
PVA01-003	≤4	I	≤1	I	0	≤1	I	≤0.5	S	0	1	S	0.12	S	1	I	≤0.5	S	0	≤2	I	≤0.12	I	0	≤2	S	≤0.25	S	0	1	S	NO	S	699	acsA(7) aroE(5) guaA(7) mutL(3) nuoD(4) ppsA(1) trpE(7)												WT	PAO1
PVA01-007	32	R	16	R	1	16	R	>32	R	1	16	R	≤0.03	S	32	R	16	R	1	8	I	16	R	1	64	R	>32	R	1	1	S	NO	XDR	235	acsA(38) aroE(11) guaA(3) mutL(13) nuoD(1) ppsA(2) trpE(4)	blaOXA-2 (100.00%), blaVIM-2 (100.00%)	aac(6')-31 (94.03%), aac(6')-Il (100.00%), aac(6')-Ib-Hangzhou (99.42%)		aadA6 (100.00%), sul1 (100.00%)		K44M						WT	PA14
PVA01-008	128	R	32	R	0.25	32	R	4	S	0.25	16	R	0.06	S	16	R	32	R	0.75	128	R	>16	R	0.5	4	S	32	R	1	2	S	YES	XDR	175	acsA(28) aroE(22) guaA(5) mutL(3) nuoD(3) ppsA(14) trpE(19)		ant(2'')-Ia (100.00%)										Not complete (1-974)	LESB58
PVA02-001	32	R	8	I	0	8	I	2	S	0	8	S	≤0.03	S	2	I	2	S	0.25	32	R	1	R	0.5	≤2	S	≤0.25	S	0	1	S	NO	MDR	348	acsA(22) aroE(20) guaA(11) mutL(3) nuoD(3) ppsA(3) trpE(7)				aph(6)-Id (100.00%), aph(3'')-Ib (99.88%)							H205N	WT	F23197
PVA02-002	≤4	I	≤1	I	0	≤1	I	≤0.5	S	0	1	S	0.06	S	1	I	≤0.5	S	0	≤2	I	≤0.12	I	0	≤2	S	≤0.25	S	0.25	1	S	NO	S	3008	acsA(17) aroE(186) guaA(5) mutL(3) nuoD(3) ppsA(4) trpE(9)												WT	FRD1
PVA02-003	≤4	I	2	I	0	≤1	I	≤0.5	S	0	1	S	1	S	1	I	≤0.5	S	0	8	I	≤0.12	I	0	≤2	S	≤0.25	S	0	2	S	NO	S	207	acsA(47) aroE(4) guaA(5) mutL(33) nuoD(1) ppsA(6) trpE(40)												WT	MTB1
PVA02-004	16	I	8	I	0	8	I	1	S	0	4	S	≤0.03	S	1	I	≤0.5	S	0.75	8	I	>16	R	1	4	S	32	R	1	1	S	NO	modR	175	acsA(28) aroE(22) guaA(5) mutL(3) nuoD(3) ppsA(14) trpE(19)		ant(2'')-Ia (100.00%)										WT	LESB58
PVA03-001	≤4	I	4	I	0	2	I	1	S	0	2	S	0.06	S	1	I	≤0.5	S	0	8	I	≤0.12	I	0	≤2	S	≤0.25	S	0	1	S	NO	S	299	acsA(17) aroE(5) guaA(36) mutL(3) nuoD(3) ppsA(7) trpE(3)												WT	PA14
PVA03-002	≤4	I	2	I	0	≤1	I	≤0.5	S	0	1	S	≤0.03	S	1	I	≤0.5	S	0	4	I	≤0.12	I	0	≤2	S	≤0.25	S	0	1	S	NO	S	348	acsA(22) aroE(20) guaA(11) mutL(3) nuoD(3) ppsA(3) trpE(7)											H205N	WT	F23197
PVA03-004	≤4	I	2	I	0	2	I	≤0.5	S	0	2	S	0.06	S	1	I	≤0.5	S	0.25	8	I	≤0.12	I	0.125	≤2	S	≤0.25	S	0	1	S	NO	S	-	acsA(18) aroE(~4) guaA(13) mutL(3) nuoD(1) ppsA(17) trpE(13)												WT	PA14
PVA03-005	≤4	I	2	I	0	8	I	1	S	0	2	S	≤0.03	S	1	I	≤0.5	S	0.5	8	I	0.25	I	0.25	4	S	0.5	S	0.25	1	S	NO	S	298	acsA(18) aroE(4) guaA(13) mutL(3) nuoD(1) ppsA(17) trpE(13)												WT	PA14
																																			0.0730769	7.30769
																																			0.138462
[truncated: 41 more columns]
