# Supplementary material for: PaREx: an open-source pipeline for the automated analysis of Pseudomonas aeruginosa resistomes from whole-genome sequences
Source: Antimicrob Agents Chemother. 2026 Mar 16;70(4):e01326-25. doi: 10.1128/aac.01326-25 (PMC13041343; doi:10.1128/aac.01326-25)
Supplement: Data S5 — Panel of 221 chromosomal genes comprising the mutational resistome of P. aeruginosa. [file aac.01326-25-s0005.xlsx]

## Sheet: Hoja1
Supplementary material 5: List and functional classification of the 221 chromosomal genes included in the analysis of the mutational resistome of P. aeruginosa.
REFERENCE_GENOME	START	END	GENE_LOCUS	GENE_NAME	SUBSET	FUNCTIONAL CLASSIFICATION (from www.pseudomonas.com)	NATURAL POLYMORPHISMS
GCF_0000067651	4275	6695	PA0004	gyrB	Basic_resistome	DNA replication, recombination, modification and repair	H148N, I769V
GCF_0000067651	7018	7791	PA0005	lptA		Fatty acid and phospholipid metabolism	V10I, T55A, R62S, R104C, K138R, A148V, H214Y, I244L
GCF_0000067651	20068	21012	PA0018	fmt		Translation, post-translational modification and degradation. Amino acid biosynthesis and metabolism	T26I, P49S, S54N, A56V, A79T, A80V, A80D, M86I, I102T, V128M, A161V, A179V,I181V, A188V, E195K, I196V, I196D, Q227R, A251S ,G254E, V273I, E277K, R281H, R284C, L287V, A308T
GCF_0000067651	72680	73384	PA0058	dsbM		Antibiotic resistance and susceptibility	C28R, G32C, G52S, H57D, M60I, A111E, R118C, F206L, R130H, V132M, G137A, G141E, G143D 1), A149V, S154A, G155S, E183A, E183Q, R184H, Q210R, R212C, L213V, G218D, V220L, A224V, A225V, A219V, P226R
GCF_0000067651	339959	341056	PA0301	spuE		Transport of small molecules	E49Q, D53E, A112T, L159I, E207D, A301S, I361V
GCF_0000067651	341111	342265	PA0302	spuF		Transport of small molecules
GCF_0000067651	434226	434819	PA0392	yggT		Hypothetical, unclassified, unknown	I76T, N157S, L163I, A208V
GCF_0000067651	444687	445691	PA0402	pyrB		Nucleotide biosynthesis and metabolism. Amino acid biosynthesis and metabolism	I211V, G212S, D226N, D231G, D231N
GCF_0000067651	471306	471749	PA0424	mexR	Basic_resistome	Transcriptional regulators	A103T, A103G, V126E, V132A, V132M
GCF_0000067651	472024	473175	PA0425	mexA	Basic_resistome	Transport of small molecules. Antibiotic resistance and susceptibility.	V286I, D373E, D373N
GCF_0000067651	473191	476331	PA0426	mexB	Basic_resistome	Transport of small molecules. Antibiotic resistance and susceptibility. Membrane proteins	I186V, N248K, N312S, E429D, H525N, I745V, E845D, G957D, V1014I
GCF_0000067651	476333	477790	PA0427	oprM	Basic_resistome	Transport of small molecules. Antibiotic resistance and susceptibility. Membrane proteins	V72L, A261T, D448N, T477S, A478T
GCF_0000067651	484964	487156	PA0434	optJ	Cefiderocol_resistance	Membrane proteins	H4Y, L25W, E31D, A45G, S104L, V146I, L217V, R288H, N362D, S397N, R427Q, R435C, V466A, aa470InsD, V471T, P472T, D473A, D473T, aa473D1, K474A, D475S, N476D, V487L, G524A, G524D, D547E, R558C, P569L, V672A, P673S, T676M, R691W
GCF_0000067651	487167	488645	PA0435	-		Adaptation, Protection	D51E, A55D, A55S, A55V, S66G, T70S, P83S, D91E, R93H, R130W, F131I, T153A, Q157E, A180S, W198G, D200N, V217A, A244V, L285F, L287V, D296E, V319A, Y332C, N341H, A357V, A366T, P369L, D409H, S411P, S422C, A474S
GCF_0000067651	488730	489350	PA0436	-		Transcriptional regulators	S149P, H179R, M185I
GCF_0000067651	523254	523943	PA0463	creB		Transcriptional regulators. Two-component regulatory systems	A27T, T29S, A39V, P123L, A124V, E127V, E128G, A129V,A130T, E140A
GCF_0000067651	523943	525367	PA0464	creC		Two-component regulatory systems	N59S, D66C, M70I, S101R, A109T, A109V, R119C, G157A, A287V, R356C, E358, A397V, P472S
GCF_0000067651	525469	526827	PA0465	creD		Membrane proteins	T72S, K78R, R104H, H119Q, I154V, N169D, A171T, V173I, R202L, V228I, Q253E, V335I, V394I , V394A, A409T, F445L, A450D, A451K
GCF_0000067651	530029	532437	PA0470	fiuA		Membrane proteins, Transport of small molecules	A14V, T60A, A99V, V108L, P130S, N171S, S191T, L233F, A261T, V269I, V277I, V295I, V295L, D301E, R389Q, A412G, T431I, V439I, V444M, K511Q, D526N, S654T, D666E, M670I, M670L, A673S, A677T, T711A
GCF_0000067651	532541	533512	PA0471	fiuR		Transcriptional regulators	S2N, A43T, A66V, S76T, G90S, V105L, A119T, L216F, A243V, L244M, Q276L, Q276R, E303Q, V311L
GCF_0000067651	533509	534027	PA0472	fiuI		Transcriptional regulators	G21S, A25V, A87V, S131N
GCF_0000067651	547432	548406	PA0486	yihE		Hypothetical, unclassified, unknown (serine/threonine protein kinase)	S2P, V41I, A62S, S71A, G89D, S96A, P137Q, A155T, N161S, R165K, A184T, D210E, V211A, D258E
GCF_0000067651	548468	549226	PA0487	modR		Transport of small molecules	V11I, A19S, E56D, A93T, A138S, P182T, H191Q, T216I, K236E, I238V
GCF_0000067651	656654	657670	PA0596	amgK		Hypothetical, unclassified, unknown	C12R, E29D, L94M, A147T, A147V, Q154E, T173A, K178Q, H222Y, N250S
GCF_0000067651	657667	658341	PA0597	murU		Putative enzymes	S68T, E98K, T152S, A170S, Q176H, A179T, H200Y, Q203H, A221G
GCF_0000067651	672777	673091	PA0610	prtN		Transcriptional regulators	S4T, S8T, S91G, Q96P, I102V, S104P
GCF_0000067651	673191	673961	PA0611	prtR		Transcriptional regulators	S4R, E73D, A75T, A78V, R216C, G251A
GCF_0000067651	674419	674619	PA0612	ptrB		Transcriptional regulators	A21S, P51S, R62C
GCF_0000067651	717635	718726	PA0666	anmK		Hypothetical, unclassified, unknown	D25N, R26S, V50I, Q64H, Q82E, S84T, E87G, A103T, D154G, T156A, V160I, V214M, H216N, S221G, P244S, R252H, H253Q, I261V, E285K, V287L, K301R, M305L, E309K
GCF_0000067651	845793	848192	PA0779	asrA		Adaptation and protection. Putative enzymes	P8S, P16S, D355Y, V379A, S523A, L576F, M608I, D658E, R778K
GCF_0000067651	884799	885566	PA0807	ampDh3	Basic_resistome	Antibiotic resistance and susceptibility	V19M, T40I, A51T, K63E, R66C, R66G, I67T, D75G, I171V, R182C, A196V, D197E, A208V, A219T, D235G
GCF_0000067651	949716	950648	PA0869	PBP7	Basic_resistome	Cell wall, LPS and capsule	G154R , S250N, A287S,
GCF_0000067651	976410	977399	PA0893	argR		Transcriptional regulators. Amino acid biosynthesis and metabolism	A3V, A83V, K93R, T155S , T321A,
GCF_0000067651	1015938	1016657	PA0929	pirR	Cefiderocol_resistance	Two-component regulatory systems, Transport of small molecules	F2L, G52A, R65L, D66G, E69D, G132R, G135S, G135D, E139G, P140A, L141P, Q199P
GCF_0000067651	1016657	1017994	PA0930	pirS		Two-component regulatory systems, Transport of small molecules	V23A, A49E, E65K, R69H, R77Q, T98S, V111I, S126N, I180V, V181E, S261P, E272D, Q274R, A287V,T291A, A297V, A314V, A322V, S327G, A328D, G360D, W375R, E387G, T392AD, D433E
GCF_0000067651	1018230	1020458	PA0931	pirA	Cefiderocol_resistance	Transport of small molecules	Y2S, S20N, G23D, D37E, V128A, T144S, A166S, A223V, A228V, T235I, P275S, A303V, D311G, S332A, G363S, A370T, E374G, T480A, R549S, G578E, N581S, K590T, D608G, G627D, T683P
GCF_0000067651	1270972	1272168	PA1171	sltB2		Putative enzymes, Cell wall / LPS / capsule	aa1∆24, S24T, E47A, D239G, A245G, G260E, R262K, V264A, A282T, G286D, T379N, K388N, I389V, A396T
GCF_0000067651	1277006	1277608	PA1178	oprH		Transport of small molecules. Adaptation and protection. Membrane proteins
GCF_0000067651	1277688	1278365	PA1179	phoP	Basic_resistome	Two-component regulatory systems. Transcriptional regulators	P31Q, R81C
GCF_0000067651	1278362	1279708	PA1180	phoQ	Basic_resistome	Two-component regulatory systems	Y85F, S157T, Q263H, Y377C, A391V
GCF_0000067651	1324793	1325950	PA1222	mltA		Cell wall / LPS / capsule	K35T, A73S, T137N, V141I, K234R, I251V, S281N
GCF_0000067651	1457175	1457633	PA1343	pagP		Hypothetical, unclassified, unknown	Y32H, Y88H, F129L, L132V
GCF_0000067651	1458707	1460296	PA1345	gshB		Hypothetical, unclassified, unknown (Biosynthesis of cofactors, prosthetic groups and carriers)	L17P, A25V, R64H, D65G, S103P, D321N, A380V, P341S, R442H, L463R, V495I, R507S, L524F
GCF_0000067651	1474391	1474714	PA1362	-		Hypothetical, unclassified, unknown	A4V, Q15E, P33S, D51Y, L70F, E74D, R104C
GCF_0000067651	1474727	1475467	PA1363	-		Transcriptional regulators	K5E, S11T, A13E, A29V, C33R, R36H, T39A, I42V, D44G, D59A, D59G, D59V, D76E, D126N, P130H, I137V, A141T, A154T, Q197R, V208I, D215H, V221I
GCF_0000067651	1475464	1476306	PA1364	-		Membrane proteins.Transcriptional regulators	A23V, P35L, A56V, G74S, A58T, I95L, I95V, A107V, A110T, V113A, R123Q, R124P, V129A, S131A, D133H, I134V, A167V, M187T, V248A
GCF_0000067651	1476384	1478825	PA1365	optN		Transport of small molecules	V23M, V33M, A63T, R73H, D86N, K90N, P110S, Q113H, R154H, M171I, P261S, V321I, R361K, I372V, L390F, P500A, I539V, L557F, A580V, R599H, G627D, Y662H, A679V, V741L
GCF_0000067651	1491913	1493055	PA1375	pdxB		Amino acid biosynthesis and metabolism. Carbon compound catabolism. Biosynthesis of cofactors, prosthetic groups and carriers	Q19H, D31E, R32C, R32H, A33V, R51C, R51H, V109L, V109K, Q150T, A151V, A168V, R179H, H183Y, E191G, P192T, R198C, G200S, 204L, R247H, A276V, R283H, A307V, D324H, D324A, T337N, T337S, R339C, P351T, A361T, Q365R, A366V, E367G, V371M, R373Q
GCF_0000067651	1533238	1534278	PA1409	aphA		Carbon compound catabolism	S42L, A50T, A53E, L62I, A65G, R149H, S150N, I193V, R224L, G254S, G256, R297K, I320V
GCF_0000067651	1558171	1558890	PA1430	lasR		Transcriptional regulators. Adaptatio and protection	D73G, L154F, R180W, Q186X W187R, E196D, A206V, R217W A231V
GCF_0000067651	1730181	1731347	PA1588	sucC		Energy metabolism	A147V, P157S
GCF_0000067651	1731347	1732234	PA1589	sucD		Energy metabolism
GCF_0000067651	1921174	1922226	PA1777	oprF		Membrane proteins. Transport of small molecules	T93A
GCF_0000067651	1946187	1947041	PA1796	folD		Nucleotide biosynthesis and metabolism. Biosynthesis of cofactors, prosthetic groups and carriers. Translation, post-translational modification and degradation	R27K, D78N, D219G
GCF_0000067651	1948502	1950334	PA1797	PA1797		Hypothetical, unclassified, unknown (Adaptation and protection)	S8P, L10F, A28V, D41N, D41V, R48H, V70A, Q81E, H82Q, L100P, A110T, L115F, D123A, R126H, A136V, E140K, F147L, F147V, E168K, R169H, N171S, S172P, G174S, A178T, V180A, H195Y, D225E, A242T, H246Q, G247S, aa250insDG, G250S, aa252insGG, P254L, G255S, aa258insAA, V262T, aa267insT, N282K, R288H, F300L, A308T, A305V, P328L, A341T, P343R, G344E, A347T, I350V, E354G R356H, D367Y, S368R, S370P, K387R, P393S,…
GCF_0000067651	1950439	1951725	PA1798	parS	Basic_resistome	Two-component regulatory systems. Antibiotic resistance and susceptibility	A82T, A115E, T131P, V146A, R243H, A293V, V295I, V304I, V313I, V327L, E343D, S352I, R356L, H398R, Y407H, R421C
GCF_0000067651	1951726	1952433	PA1799	parR	Basic_resistome	Two-component regulatory systems. Transcriptional regulators	R34H, A41G, A44S, L58R, A129T, T135A, L153R, M160T, S170N
GCF_0000067651	1954069	1954710	PA1801	clpP		Antibiotic resistance and susceptibility. Motility and attachment. Cell wall, LPS and capsule. Chaperones and heat shock proteins	P11S, G175R
GCF_0000067651	1956227	1958623	PA1803	lon		Translation, post-translational modification and degradation. Adaptation and protection	R107S, T265A, A499S, G515V, L540F, Q587R
GCF_0000067651	1969635	1971239	PA1812	mltD		Amino acid biosynthesis and metabolism. Cell wall, LPS and capsule	T8A, T65S, T65A, A30V, A115E, V221L, T334S, A347T, A355N, D357E, V401A, T414S, T466P, A470S
GCF_0000067651	2054911	2057274	PA1886	polB		DNA replication, recombination, modification and repair	T16M, T20A, V22I, G52V,F74L, N92S, E113K, A129V, A163T, D166H, D176G, V193L, R196C, H217Y, M255L, R484S, Q492K, A565S, A565V 2), A566T, E631Q, R695H, D697G, N717D, S728G, S749A, G773D
GCF_0000067651	2097491	2099452	PA1922	cirA	Cefiderocol_resistance	Transport of small molecules	L24M, L25F, D35E, A61D, A61T, A61V, A62V, V159L, T171M, H190Q, L192F, G233V, D236N, D247G, A249V, H292Y, V339M, T365A, D368E, L378V, V419A, V445L, D458E, D472G, V484L, V496D, G506A, I508V, G525S, T541S, R548H, Q552K, P570L, V572A, S591N, G594D, S612N, N614S, P641L
GCF_0000067651	2194058	2195410	PA2006	PA2006		Membrane proteins. Transport of small molecules	11T, P80S, F85I, S113N, M115I, T150S, A162A, L188F, L206F, A213V, E220K, E232Q, L335F, F349S, A353S, I418F, A424G, A442T, V447I
GCF_0000067651	2208169	2211306	PA2018	mexY	Basic_resistome	Transport of small molecules. Antibiotic resistance and susceptibility. Membrane proteins	F29S, E152D, E175Q, Y181D, Q282R, E421Q, D428N, A429T, A501V, A501T, I536V, T543A, G589A, R722S, T742I, R786H, L984F, Q840E, Q843P, L908H, V980I, P1032S, R1033L, G1035D, N1036T, Q1039R
GCF_0000067651	2211322	2212512	PA2019	mexX	Basic_resistome	Transport of small molecules. Antibiotic resistance and susceptibility.	Q4H, L12P, L22M, A27T, A30T, A36T, V44I, A113T, H119Y, D135Y, R151H, R282C, V309I, S320A, K329Q, L331M, L331V, G344D, D346H, R351S, W358R, A375P, S382G, A383P, L389Q
GCF_0000067651	2212677	2213309	PA2020	mexZ	Basic_resistome	Transcriptional regulators	A35V, S44F, D83E, G89S, L128M, K131R, L138R, L174Q, N186S, L196I, R200S
GCF_0000067651	2215102	2215941	PA2023	galU	Basic_resistome	Central intermediary metabolism	K236T
GCF_0000067651	2244492	2244998	PA2050	PA2050		Transcriptional regulators	C32S, D52N, E86D, E93D, P121S, V138M, C142G, E145G, C162Y
GCF_0000067651	2251275	2253815	PA2057	sppR	Cefiderocol_resistance	Hypothetical, unclassified, unknown	N28S, V83I, D170E, L177M, A220T, G227S, D273E, V335M, D345N, R346H, V347I, R364H, A489V, A503V, T522S, S612A, A619T, D653A, A671T, N676S, K680R, I702T, Y709C, K727Q, L750V, E798D, R799H, D811N, E815G
GCF_0000067651	2272460	2274568	PA2071	fusA2		Translation, post-translational modification and degradation	Q161L, S176A, A197D, G479S, E481D, Y577F, Q601H, A690S, G695A, V697I
GCF_0000067651	2448568	2449545	PA2227	vqsM		Putative enzymes	E31D, T58A, I62M, R86K, G100D, D123E, H159R, G160C, T164I, G168S,N179S, I182M, A195V, T207N, D233E, K247N, R250C, A261V
GCF_0000067651	2501720	2503417	PA2272	PBP3a		Cell wall, LPS and capsule	P54S, R82K, A86T, A86D, A102T, A104T, A104P, I143L, A258T, M336I, I447V, V466I
GCF_0000067651	2503425	2503895	PA2273	soxR		Transcriptional regulators	S85G, S85T, E140D
GCF_0000067651	2636517	2638805	PA2385	pvdQ	Cefiderocol_resistance	Adaptation, Protection	M18T, P20T, P28L, T38S, E71D, A104T, E110D, P152S, R167L, A186V, A190T, Q199R, A200T, Q202L, R208G, D229N, T254I, V271L, H279Y, P304A, P304S, V335F, S359N, R392W, R393S, E410K, A414V, Q419L, A434V, Q437K, A440V, R457S, A469S, R478K, P549S, K562N, A572V, E598Q, P606T, R623Q, T628A, V683I, E705K, T741I, R747G, R747S, S759N, R761S
GCF_0000067651	2640392	2640871	PA2387	fpvI		Transcriptional regulators, Transport of small molecules	A26V, T88A, A102V
GCF_0000067651	2641035	2642030	PA2388	fpvR		Membrane proteins, Transcriptional regulators, Transport of small molecules	F28L, A58S, H74R, A76T, P79L, L80F, G81S, A94T, A95T, N117S, A130V, I154T, D304E, E318D
GCF_0000067651	2642131	2643306	PA2389	pvdR		Transport of small molecules	N34S, N35S, G276D, G349D
GCF_0000067651	2643306	2645297	PA2390	pvdT		Membrane proteins. Transport of small molecules	Q6H, Q6P, V8A, A49T, S50A, G76D, Q111L, I123T, E236A, H240Q, I286L, G377E
GCF_0000067651	2645303	2646727	PA2391	opmQ	Cefiderocol_resistance	Membrane proteins. Transport of small molecules	N5K, S33R, S33T, S33P, G41E, D47E, D113G, G134S, Q148R, A160S, A277T, S285G, A300S, K314R, D358E, E429D, Q468P
GCF_0000067651	2646776	2648410	PA2392	pvdP	Cefiderocol_resistance	Adaptation, Protection	R65G, R103C, A107V, A356T, Q517R
GCF_0000067651	2649995	2651278	PA2394	pvdN	Cefiderocol_resistance	Adaptation, Protection	A11V, L21F, A24S, V32A, A36V, A110D, Q165R, A180V, E322K, Q326H, A341T, G348S, G348D, S360N, E373K, A379T, D395N, A413E
GCF_0000067651	2655187	2657634	PA2398	fpvA		Transport of small molecules	I24M, V46I, P437A, T517A, T582I
GCF_0000067651	2722175	2722738	PA2426	pvdS	Cefiderocol_resistance	Transcriptional regulators	V42M, R72L, A75T, G95D, A103S, T155I, V157A, A164T
GCF_0000067651	2805021	2805836	PA2489	PA2489		Transcriptional regulators	P7L, R12L, aa17insQ, H17Y, Y40D, R59H, L90F, A121T, A125T, P136R, L146R, V153E, V167A, G185S, A190V, R214H, A224V, A244T, P260S,
GCF_0000067651	2805917	2806291	PA2490	ydbB		Hypothetical, unclassified, unknown	A16S, R25K, T48S, A60S, V72M, H73D, P83R aa92insEG, R104C
GCF_0000067651	2806350	2807369	PA2491	mexS	Basic_resistome	Transcriptional regulators. Putative enzymes	K17T, V73A, A75V, R108C, A175V, E181D, L186F, G212D, D249N, S289T, V318I
GCF_0000067651	2807469	2808512	PA2492	mexT	Basic_resistome	Transcriptional regulators	M7V, E26G, P60S, F172I, A299T
GCF_0000067651	2808743	2809987	PA2493	mexE	Basic_resistome	Transport of small molecules. Antibiotic resistance and susceptibility.	E2V, S8F, S22G, A27V, A79G, A231T, T285I, D353E, Q368R, D370E, A383G, P397Q, S403T, A407V
GCF_0000067651	2810009	2813197	PA2494	mexF	Basic_resistome	Transport of small molecules. Antibiotic resistance and susceptibility. Membrane proteins	D230A, F509V, A598E, D666E, Q788R, A843T
GCF_0000067651	2813194	2814612	PA2495	oprN	Basic_resistome	Transport of small molecules. Antibiotic resistance and susceptibility. Membrane proteins	A4T, S13P, L15V, G16S, T34P, T34S, A38T, S77N, A140T, R150H, T275S, A360T, A410S
GCF_0000067651	2842019	2843305	PA2522	czcC		Transport of small molecules. Membrane proteins	A10T, K12T, C22Y, V34A, N54S, R71L, N93S, A224S, R225K, T251S, I300V, A323V , A356V, M373T, A404V
GCF_0000067651	2843818	2844492	PA2523	czcR		Two-component regulatory systems. Transcriptional regulators
GCF_0000067651	2844489	2845907	PA2524	czcS		Two-component regulatory systems	G35S, R64S, R64H, P96L, A110T, A113V, A120S, R123S, S129G, L216I, G241A, G282S, A283T, S291Y, E297Q, V346I, R349C, N353S, H394Q, R424H, T426S, S468A, G470S, A472S,
GCF_0000067651	2846283	2847779	PA2525	opmB		Transport of small molecules. Membrane proteins. Antibiotic resistance and susceptibility	A20S, A20T, A39T, N45S, G61R, V108A, V108L, G109D, T140N, aa144insY, T144S, S147G, Y222H, A224T, P275S, G409W, S417L, A446T, M471I, R482Q, P495S
GCF_0000067651	2847776	2850886	PA2526	muxC		Transport of small molecules. Membrane proteins. Antibiotic resistance and susceptibility	V172I, K318R, V378A, V534A, I535L, E637D, H788R, L902F, R1015C
GCF_0000067651	2850883	2854014	PA2527	muxB		Transport of small molecules. Membrane proteins. Antibiotic resistance and susceptibility	A302T, T325I, I493V, D494E, K518E, K646N, E691G, A696S
GCF_0000067651	2854011	2855291	PA2528	muxA		Transport of small molecules. Antibiotic resistance and susceptibility	A37T, R45Q, A130V, K164R, I215V, V250L, K259Q, T261A, R297C, A355S, T358I, V365M E403D
GCF_0000067651	2907656	2908999	PA2572	-		Transcriptional regulators. Two-component regulatory systems	P58A, S84F, I88M, H135Y, A170S, S225G, S256R, A314S, M348I, T446A, V416I
GCF_0000067651	2909010	2910617	PA2573	-		Adaptation, Protection, Chemotaxis	S37T, L46M, M50L, Q82E, E142D, E152D, V192I, R206G, S217A, N236D, H283D, H283Y, Q360H, E395D
GCF_0000067651	2956805	2959240	PA2615	ftsK		Antibiotic resistance and susceptibility. Cell division	L39F, S52P, S287P, G729S
GCF_0000067651	2964607	2964843	PA2621	clpS		Motility and attachment. Antibiotic resistance and susceptibility. Cell wall, LPS and capsule
GCF_0000067651	2987721	2990438	PA2642	nuoG		Energy metabolism	G313S, A403V, S432N, A433T, S468A,P474L, T484A, V495L, A489V, K518N, Q519L, G531S, A574T, K585R, R639K, D805E, V837I, A886S, A890T, G899S
GCF_0000067651	2996265	2997725	PA2649	nuoN		Energy metabolism. Antibiotic resistance and susceptibility	A27T, S83A, A168T, A263V, I476V
GCF_0000067651	3040242	3042482	PA2688	pfeA	Cefiderocol_resistance	Membrane proteins. Transport of small molecules	A20T, G29A, G31V, L184I, N239I, R267H, V318A, S341N, D369N, G383S, S426T, D458N, V530M, D541N, V565I, V590M, G605S, L612F, K658Q, T672A, A685T, A701T, V720A
GCF_0000067651	3154593	3155075	PA2797	PA2797		Hypothetical, unclassified, unknown (Two-component regulatory systems)	V20I, S56G, V127M, K131R
GCF_0000067651	3155072	3156256	PA2798	PA2798		Transcriptional regulators. Two-component regulatory systems	K31R, S280C, E297D, G301S, T317S, S353L
GCF_0000067651	3162705	3163385	PA2809	copR		Transcriptional regulators. Adaptation and protection. Two-component regulatory systems	A26T, G43S, V73I
GCF_0000067651	3163382	3164713	PA2810	copS		Two-component regulatory systems. Adaptation and protection	A3G, F34S, M48L, N97S, N97D, A127T, R130Q, S199G, L258R, A277T, A304T, R320H, E327Q, P333L, D356G, P376S, D429E, R443P
GCF_0000067651	3182986	3183861	PA2830	htpX		Adaptation and protection	H228Q, G247S
GCF_0000067651	3365756	3366754	PA3005	nagZ		Amino acid biosynthesis and metabolism. Antibiotic resistance and susceptibility. Putative enzymes	A41T, N89I, A107S, A140T, G145A, A181E, S183N, R189C, D277A
GCF_0000067651	3373254	3374429	PA3013	foaB		Fatty acid and phospholipid metabolism. Amino acid biosynthesis and metabolism	E225Q, I391V
GCF_0000067651	3374460	3376607	PA3014	faoA		Fatty acid and phospholipid metabolism. Amino acid biosynthesis and metabolism	S52L, K54N, K315Q, T385A, V397I, N404I, P614S, V617I
GCF_0000067651	3410264	3411694	PA3047	dacB	Basic_resistome	Cell wall, LPS and capsule	M85V, Q156H, A358V, A394P, A474T
GCF_0000067651	3414701	3415729	PA3050	pyrD		Nucleotide biosynthesis and metabolism	K40E, R96K, I156T, E194D, E201D, A204T, D223E, T226I, G249S, L256M, H258N, L257Q, G286S, A301V, F320Y
GCF_0000067651	3450838	3451509	PA3077	cprR		Transcriptional regulators. Two-component regulatory systems	Q63H, L151M, E183D
GCF_0000067651	3451506	3452801	PA3078	cprS		Two-component regulatory systems	T16S, A20V, D32N, D60N, G73S, A78T, A78V, E111D, D131N, V159I, A175V, N211H, A202V, D220E, G282A ; R301H, R310H, E314Q, T329S, H331Y, E386D, L411M
GCF_0000067651	3524681	3526678	PA3141	capD		Cell wall, LPS and capsule. Putative enzymes. Membrane proteins	L2F, N4K, L5V, I7M, K8R, L12M, V22I, A23I, T27I, S51G, V113A, V113L, L135M, A165V G298S, S324G, V370M, V467M, H508P, A626V, D631N
GCF_0000067651	3556427	3559198	PA3168	gyrA	Basic_resistome	DNA replication, recombination, modification and repair	D652Y, T847A, G889R, G897D, S912A, aa911∆2
GCF_0000067651	3562801	3563481	PA3172	mupP		Putative enzymes	P38Q, D41E, R44Q, V70L, K104N, I169V
GCF_0000067651	3594581	3595258	PA3204	cpxR	Basic_resistome	Transcriptional regulators. Two-component regulatory systems
GCF_0000067651	3595387	3595827	PA3205	-		Hypothetical, unclassified, unknown	D53N, A72T
GCF_0000067651	3595942	3597279	PA3206	cpxS	Basic_resistome	Two-component regulatory systems	Y60F, A61V, H97R, N126G, A191T, P258S, E259Q, Q296R, A325T, A327E, A340V, V354A, Q356H, A382V, A382F
GCF_0000067651	3938020	3939495	PA3521	opmE		Transport of small molecules. Membrane proteins	P3R, I13V, aa20Δ1 , M39I, A41V, G45D, S46G, E49D, I50N, I50V, P59S, A60D, A71V, G79N, P102S, T171A, S175T, Q180L,A240T, A263V, T269A, A279S, A279G, A296V, Q312L, V338L, A346V, W354R, A355V, A358T, A362V, A364V, Q365R, D394V, E429A, R470W, D477N, R487P
GCF_0000067651	3939492	3942653	PA3522	mexQ		Transport of small molecules. Membrane proteins	D9A, E75D, T229N, R263H, I294V, T311I, L359V, V384I, P428S, I455V, G505D, A508G, V517L, P521L, L544M, D590E, D602E, T640I, G645A, R656K, A692V, A696S, T719I, D722E, G741S, V836I, A843V, M857I, V921M, A961T, V966L, R1036H, R1039P, G1042S, H1047Y,
GCF_0000067651	3942650	3943807	PA3523	mexP		Transport of small molecules	A31T, A33T, A59P, A62H, A112T, N148T, N194S, N194H, A198V, A259T, R296H, A297E, R366L
GCF_0000067651	3952061	3952387	PA3533	grxD		Hypothetical, unclassified, unknown (Translation, post-translational modification and degradation)	K92R
GCF_0000067651	4006510	4007148	PA3574	nalD	Basic_resistome	Transcriptional regulators. Antibiotic resistance and susceptibility	N130S, D187H, G206S
GCF_0000067651	4036265	4037875	PA3602	yerD		Membrane proteins	T19A, L21V, I51T, A95T, A269S V280I, R456H, G513S,
GCF_0000067651	4116188	4119265	PA3676	mexK		Transport of small molecules. Antibiotic resistance and susceptibility. Membrane proteins	I21L, P54S, G279D, A288S, K300R, T304A, T430S, K489R, Q500E, A515T, K532N, K690T, K694R, V714M E765A, E837A, R1017H, R1024P
GCF_0000067651	4119270	4120373	PA3677	mexJ		Antibiotic resistance and susceptibility. Transport of small molecules	F13L, L18F, L18I, A19S, Q38K, Q40L, E147D, H212R, A255T, A277S, A279T, A314P
GCF_0000067651	4120469	4121107	PA3678	mexL		Transcriptional regulators	S4P, S6P, R28L, A79T, L95Q, Q138R, H163R, A210V
GCF_0000067651	4165719	4165880	PA3719	armR		Antibiotic resistance and susceptibility	T5A, P10T, T13I, S21T, G23E, Y32C
GCF_0000067651	4166518	4167159	PA3721	nalC	Basic_resistome	Transcriptional regulators. Antibiotic resistance and susceptibility	G71E, D79E, A145V, E153Q, Q182K, A186T, L206V, S209R, P210L
GCF_0000067651	4274502	4275317	PA3818	suhB		Translation, post-translational modification, degradation. Adaptation, Protection	V52I, R271H
GCF_0000067651	4367283	4367792	PA3899	fecI	Cefiderocol_resistance	Transcriptional regulators	N36S, R52C, A55P, A55V, T66I, S91C, V111L, E112G, R115H, L117V, T143A, L145M, L168R, L168Q
GCF_0000067651	4367789	4368742	PA3900	fecR		Membrane proteins.Transcriptional regulators	A5T, G26S, G27S, R32C, Q38E, R39C, R39H, R52S, V57I, R60H, G65S, I73V, H77R, G96S, G100S, S106R, V118I, G163S, H164Q, V181L, G192E, H199R, R208H, R219Q, A230V, P265L, D271V, T294A, V306I
GCF_0000067651	4368837	4371191	PA3901	fecA		Membrane proteins.Transcriptional regulators	S2P, S2F, A27T, A30G, V95A, G96D, R104H, D106E, A113V, A120T, N121S, Q123P, A161S, A298T, A298V, T339A, G358S, T359A, H363R, I494L, I541T, R571H, R571Q, V649I, A683T, A714V
GCF_0000067651	4472131	4473477	PA3992	sltB3		Hypothetical, unclassified, unknown	V35G, T37I, V38I, A44S, L47Q, A51V, S54T, S61A, V62A, P63S, A64D, N68S, G90D, G103S, Q105E, Q146R, D155G, K182R, K210R, H240Y, G305A, V378I
GCF_0000067651	4478979	4480139	PA3999	PBP5/6	Basic_resistome	Cell wall, LPS and capsule	V29I, V50I, T286S, A363G
GCF_0000067651	4481230	4482252	PA4001	sltB1		Cell wall, LPS and capsule	S101R, S232N, S258N, D287E, K289R
GCF_0000067651	4483396	4485336	PA4003	PBP2	Basic_resistome	Cell wall, LPS and capsule
GCF_0000067651	4480205	4481233	PA4000	rplA		Cell division	aa220∆1, A220V, A222V, A224T, A232T, A243T, S261L, G289S, V321A
GCF_0000067651	4498488	4499843	PA4020	mpl	Basic_resistome	Cell wall, LPS and capsule. Antibiotic resistance and susceptibility	V124I, A286V, M297L, M297V, A303V, S306R, R322Q, D351G, V358I, D411A, X452ext
GCF_0000067651	4546668	4547552	PA4069	pa4069		Hypothetical, unclassified, unknown (Cell wall, LPS and capsule)	S166G, Q170H, A223V, T234I
GCF_0000067651	4592990	4593880	PA4109	ampR	Basic_resistome	Transcriptional regulators. Antibiotic resistance and susceptibility	A10S, A51T, M61L, L113Q, E114A, A175T, S179T, H209Y, G231S, R244W, I251V, G283E, M288R
GCF_0000067651	4594029	4595222	PA4110	ampC	Basic_resistome	Adaptation and protection	R5G, P7S, F19L, T21A, P23S, G27D, A36T, A55T, R79Q, A97V, T105A,Q117E, Q117L, G129S, Q155R, A156V, A170T, S173R, L176R, E198K, L200I, V205L, G229S, R235H, S254N, R273K, P274L, P274T, R284H, V356I, I365V, G391A, G391P
GCF_0000067651	4607578	4608384	PA4119	aph		Antibiotic resistance and susceptibility	aa10Δ1,P10L, P13R, S14A, A17D, A21V, Q28E,R29C, A42V, A43E, Q52K, A57V, V98M, D101N, A107V, R109C, E110D, E115G, A123V, V153A, V153G, D162G, T173S, P184L, D188N, A239P, A240T, E243A
GCF_0000067651	4656387	4657418	PA4161	fepG	Cefiderocol_resistance	Membrane proteins. Transport of small molecules	A6V, Q9L, G10D, A23T, I30V, A33T, V51M, P62S, P62T, C80S, A138T, A211S, L254M, M259T, R286H, V290M
GCF_0000067651	4671319	4672707	PA4175	piv	Cefiderocol_resistance	Secreted Factors (toxins, enzymes, alginate)	A22V, L23S, V35I, I57T, R70H, A73V, T102A, H137R, V166L, A228T, S253N, A255V, T303N, A358S, G418S
GCF_0000067651	4705956	4706402	PA4205	mexG		Membrane proteins	A23V, I57S, A58T, S99N, M109I, V139I, V141M, A143T
GCF_0000067651	4706410	4707522	PA4206	mexH		Transport of small molecules	I13F, A123S, A123T, R166S, L173P, A187T, P218T, V223I, A302E, A321E, A349T, A361V
GCF_0000067651	4707535	4710624	PA4207	mexI		Transport of small molecules. Membrane proteins	A68T, T83A, K146E, T260S, G249S, A564T, I720V, D752E, A782E, D820E, A1029V
GCF_0000067651	4710621	4712084	PA4208	opmD		Transport of small molecules. Membrane proteins	R10C, P37L, R39H, H44Y, L45I, G46D, V70I, A85T, S112N, D154E, L157V, A160T, D177H, D222E, S246G, V253A, G269S, G269A, A270G, L274F, A275T, A340S, L381R, A402S, V454I, D469N, A471E, T482S, A483V, N486S
GCF_0000067651	4721614	4722858	PA4218	ampP		Transport of small molecules. Membrane proteins. Antibiotic resistance and susceptibility	P42A, L74F, M87I, A90T, L98F, G106C, A118S, T172A, M177V, H197Q, L199R ; A202V, A202T, A204T, L267F , S385T
GCF_0000067651	4724639	4726801	PA4221	fptA	Cefiderocol_resistance	Transport of small molecules	aa39insVA, T61N, A102V, A138T, T191A, D288G, D292N, D342E, M352T, R363S, N370K, V373L, Q395R, R399P, T452I, Q476R, R489T, H557N, P558S
GCF_0000067651	4731369	4736798	PA4225	pchF	Cefiderocol_resistance	Secreted Factors (toxins, enzymes, alginate). Transport of small molecules	M64L, A103V, A108V, D170G, C173S, R190Q, A192D, D255A, V274A, R289G, A297T, D362G, R431C, V462I, E469G, G481E, L482Q, Q488K, D495Y, D495N, G496S, D497E, G511S, T527S, A532V, S550T, V579I, V625A, A636V, A640D, P644A, P645S, P645H, S678G, A717V, A717T, R741S, P772L, A843T, P850L, D899G, P959L, V960A, R967C, A972T, V973A, L981F, S987C, G1014S, L1024F, C1028Y, R1046C, aa1056InsEG, S1071R, T1174A, A11…
GCF_0000067651	4736795	4741111	PA4226	pchE	Cefiderocol_resistance	Secreted Factors (toxins, enzymes, alginate). Transport of small molecules	P4H, A69T, A76G, A82T, T92A, T97A, A98V, D100A, T137A, V140I, A149T, L164F, S177P, L181M, D228E, A274V, H275R, Y290H, R297C, A307D, T318P, S326C, R331W, A351T, S362T, G417R, Q436R, P439S, T508I, A524T, G526E, T552M, Q578R, A641T, E648D, A682V, V684A, L686Q, A712V, N728D, S730A, H779Y, S806R, S806C, E831G, D854Y, P857Q, S862A, P868A, T879A, G881R, G902S, A918T, Q919L, G933D, G933V, D934G, V959M, A…
GCF_0000067651	4741305	4742195	PA4227	pchR	Cefiderocol_resistance	Transcriptional regulators	A11G, A17V, V24I, D99Y, P129S, V187G, P190S, S222N
GCF_0000067651	4742424	4744067	PA4228	pchD	Cefiderocol_resistance	Secreted Factors (toxins, enzymes, alginate). Transport of small molecules	V6A, V11A, Q34R, S35N, T42A, R49Q, A138S, A150V, R160Q, G166S, E169K, D186E, D186G, E226K, S260G, R311L, E329A, D377N, A521T
GCF_0000067651	4754423	4755424	PA4238	rpoA		Transcription, RNA processing and degradation
GCF_0000067651	4764880	4765701	PA4260	rplB		Translation, post-translational modification and degradation
GCF_0000067651	4769035	4771155	PA4266	fusA1	Basic_resistome	Translation, post-translational modification and degradation	I186V, K496R
GCF_0000067651	4772279	4776478	PA4269	rpoC		Transcription, RNA processing and degradation	V877I, E1168G, K1297R
GCF_0000067651	4776544	4780617	PA4270	rpoB		Transcription, RNA processing and degradation	V51I, N135S, D521G, V1155I
GCF_0000067651	4781985	4782680	PA4273	rplA		Translation, post-translational modification and degradation
GCF_0000067651	4843812	4844186	PA4315	mvaT		Transcriptional regulators	A71T, A73V
GCF_0000067651	4903466	4904596	PA4374	mexV		Transport of small molecules	A15T, K51Q, A225S, A229G, G302E, Q303E, K304Q, V311A, G317S, P319S, Q321R, A363S
GCF_0000067651	4904647	4907703	PA4375	mexW		Transport of small molecules. Membrane proteins	D125A, R260Q, I345V, E507D, Q511R, R575H, A578T, K612N, E618K, E618G, K619R, A627V, S647P, R768H, Q771P, G930R, G932E, V1002M, A1007G, A1015T, A1017S
GCF_0000067651	4910871	4912151	PA4380	colS		Two-component regulatory systems	E38K, E200Q, H353R
GCF_0000067651	4912141	4912824	PA4381	colR		Two-component regulatory systems. Transcriptional regulators	A96T, S129R
GCF_0000067651	4922407	4924191	PA4393	ampG		Transport of small molecules. Antibiotic resistance and susceptibility	V81I, S185N, aa375insL, H554R, S580T, S580Y A583T
GCF_0000067651	4938276	4939187	PA4406	lpxC		Cell wall, LPS and capsule	V33M
GCF_0000067651	4949772	4951148	PA4416	murF		Cell wall / LPS / capsule	S8G, E21D, A23V, A56S, A66V, A94V, R255C, E277D, D308G, Q377E, I421V, G422A
GCF_0000067651	4952604	4954343	PA4418	ftsI	Basic_resistome	Cell wall, LPS and capsule. Cell division	I186V, K496R
GCF_0000067651	4977869	4978972	PA4444	mltB1		Cell wall, LPS and capsule	A7T, H12F, P27S, S38T, H64R, P106Q, T139A, V147I, P152S, A189S, T208A, S267N, Q303R
GCF_0000067651	4992870	4994363	PA4462	rpoN		Transcriptional regulators	A66V, A70T, S76P, P231A, D264E, W348R
GCF_0000067651	5050848	5053400	PA4513	piuB		Putative enzymes	R50H, P51S, E52A, V78G, D81A, P94L, P115S, A143V, F175L, L197F, L200V, V249A, T301I, S311N, M339I, A340V, I343L, A351V, A378T, D379G, G382S, S454C, Q465H, A467T, P509S, P536S, A550V, S559G, A573T, N574D, V594A, N604H, A609V, V616I, A697V, L726I, L726V, R769G, E785G, H794R
GCF_0000067651	5053616	5055877	PA4514	piuA	Cefiderocol_resistance	Transport of small molecules	D7H, A29V, Q34H, P79L, V249I, S293L, I343V, T394A, aa415Δ1, A416T, L425I, T674N
GCF_0000067651	5056095	5056775	PA4515	piuC	Cefiderocol_resistance	Hypothetical, unclassified, unknown	I8L, T10S, V14A, D49E, M60I, L83M, V104I, E125A, I134V, G139A, G155S, T187S R198Q, R201H, V203I
GCF_0000067651	5056778	5057593	PA4516	piuE		Hypothetical, unclassified, unknown	R2H, D9E, G15D, T23A, Q43L, T61A, T61P, T61S, T68A, E72G, R73H, R126H, P129S, P129L, Q132H, P133A, S150A, R199H, I252T, L261F, H266Y, Q268R, V271A
GCF_0000067651	5063941	5064777	PA4521	ampE		Membrane proteins	A11V, R24H, S33G, L34Q, S69P, E129D, I122V, G136S, A170V, A178V L190F, A210V, A248V
GCF_0000067651	5064774	5065340	PA4522	ampD	Basic_resistome	Cell wall, LPS and capsule	R11L, D28G, A29T, Q44K, Q44H, E68D, A85G, P126Q, A134V, A136V, G148A, E170G, S175L, D183Y
GCF_0000067651	5116032	5116289	PA4567	rpmA		Translation, post-translational modification and degradation
GCF_0000067651	5116313	5116624	PA4568	rplU		Translation, post-translational modification and degradation	I74V
GCF_0000067651	5149633	5151072	PA4597	oprJ	Basic_resistome	Transport of small molecules. Antibiotic resistance and susceptibility. Membrane proteins	F6L, A14V, A30V, D35H, A40G, A48V, D68G, M69V, L81I, G120S, V146I, A152T, A163T, S176G, G184S, L250F, A260V, R263Q, R263W, S264N, Q267R, L291F, T323S, D351A, A372V, T376A, T376S, K413M
GCF_0000067651	5151078	5154209	PA4598	mexD	Basic_resistome	Transport of small molecules. Antibiotic resistance and susceptibility. Membrane proteins	T87S, Q149H, A155T, E257Q, S281L, T304A, E314D, E314Q, V343A, V364L, V384L, V434A, V523A, A536S, R540G, A566T, A566V, E602K, S606L, V607A, I610V, A647V, E650Q, V660I, N669D, S685G, I703V, A734V, A748V, K804R, S845A, K863Q, S896T, A958S, A959S, I960L, I982V, aa1027InsLLS, K1031R, A1039T, A1039V, S1040T
GCF_0000067651	5154237	5155400	PA4599	mexC	Basic_resistome	Transport of small molecules. Antibiotic resistance and susceptibility.	E26A, A31V, M34I, P47S, A49V, R76G, R76Q, I133V, S157T, T175A, D226E, E251Q, A262E, A277T, D298A, Q300R, H310R, S313G, S330A, S341A, E347K, P351L, A378T, Q381L, P383S, A384V
GCF_0000067651	5155561	5156124	PA4600	nfxB	Basic_resistome	Transcriptional regulators	R21H, D56G, R82L, H109Y, I149L, A170T
GCF_0000067651	5229459	5229980	PA4661	pagL		Hypothetical, unclassified, unknown (Cell wall, LPS and capsule)	V16A, D49G T55S, V145I,
GCF_0000067651	5239466	5240080	PA4671	rplY		Hypothetical, unclassified, unknown (Adaptation and protection. Translation, post-translational modification and degradation)	Q41L, A123S
GCF_0000067651	5277968	5280292	PA4700	PBP1b	Basic_resistome	Cell wall, LPS and capsule	P16L ,S25G, W26R, S96N, S108N, A109T, L353Q, V433I, F453Y, D502N, G503D, K607R, A751T
GCF_0000067651	5332746	5333501	PA4748	tpiA		Central intermediary metabolism. Energy metabolism	S33G, A132V, K138R, I151M, A181V, I190V, A199T,
GCF_0000067651	5335782	5337701	PA4751	ftsH		Cell división	T562A
GCF_0000067651	5361586	5362068	PA4773	speD2		Hypothetical, unclassified, unknown (Amino acid biosynthesis and metabolism)
GCF_0000067651	5362146	5363195	PA4774	speE2		Hypothetical, unclassified, unknown (Amino acid biosynthesis and metabolism)	A3V, L26Q, L26V, C161S, A165T, A197S, S209A, V217I, D257N, T271A, P331L
GCF_0000067651	5363198	5364058	PA4775	-		Hypothetical, unclassified, unknown	N14T, G15R, G15P, D30N, G31S, G33D, aa34insG, A46V, V49L,, A51E, I54S, S57G, E61K, E64D, V67G, D69N, N77S, H84Y, R87H, R89H, R89S, R101C, R101P, T104P, R120H, V123I R131Q, R131P, G152D, E153D, A163S, A163V, A197V, N211K, G212S, R263W, A270V, S279G
GCF_0000067651	5364071	5364736	PA4776	pmrA	Basic_resistome	Two-component regulatory systems	D61E, L71R, E131D
GCF_0000067651	5364760	5366193	PA4777	pmrB	Basic_resistome	Two-component regulatory systems	S2P, A4T, V6A, V15I, G68S, D70N, A119T, H311Q, H340R, Y345H, G362S, P369A, P369S, A413T, A462T
GCF_0000067651	5473766	5474578	PA4878	brlR		Transcriptional regulators	Q6K, A23T, R31H, Q42R, T108P, I111K, E167D, V184I, K215N
GCF_0000067651	5489630	5490652	PA4895	-		Membrane proteins.Transcriptional regulators	R4H, R7S, P10L, A12T, D14A, T15S, Q42H, A106V, G111C, W119C, A135V, V143M, E145G, V150L, P188S, A214S, A214T, V217L, A236V, E242G, I254S, P256A, A263S, P302A, V311I, A319V
GCF_0000067651	5490645	5491181	PA4896	-		Transcriptional regulators	S6P, S9Q, G14C, R33Q, R62H, E63D, Q67H, T73I, I121V
GCF_0000067651	5491346	5494315	PA4897	optI	Cefiderocol_resistance	Hypothetical, unclassified, unknown	P2T, A4T, N5T, L14P, L28V, W37C, A45V, G52S, D53G, L54P, H56Q, S64C, D78N, G85S, G96D, D102A, E104A, A137T, L145Q, S151P, A154T, V161M, T175I, D189E, V210I, S213N, D296A, V302M, D307N, V313A, H317P, D333E, T439I, E492D, R621H, I714T, D721A, T729I, D752E, N865S, N865S
GCF_0000067651	5548397	5548645	PA4944	hfq		DNA replication, recombination, modification and repair
GCF_0000067651	5572222	5574486	PA4964	parC	Basic_resistome	DNA replication, recombination, modification and repair	S197L, E225D, H262Q, S331T, Q359R, Q405R, V419L, E513D, A587T, N633S, V646L, P752T, D754N
GCF_0000067651	5576028	5577917	PA4967	parE	Basic_resistome	DNA replication, recombination, modification and repair	H50Y, I57V, D142N, V200M, A473V, D533E
GCF_0000067651	5617534	5618418	PA5000	wapR		Cell wall, LPS and capsule. Putative enzymes	A2T, R58H, R69K, R78K, T85A, A87T, I100V, D115N, N132S, R160C, T284I
GCF_0000067651	5674028	5675134	PA5038	aroB		Amino acid biosynthesis and metabolism	V45I, Q58E, E61D, T63I, P64S, T78A, V85A, H91Y, I143L, I163V, S173F, A200E,L208Q, S235L, A250S, A285V, D289N, I292T, D312G, V341I
GCF_0000067651	5680898	5683366	PA5045	ponA	Basic_resistome	Cell wall, LPS and capsule	E53K, D73N, E161Q, A368T, R378H, P388S, A399P, T412I, I418V, I418T, S539T, N554D, V598M, aa616insP, E618D, N622K, D625A, H628N, S631I, Q641L, V643I, P803S
GCF_0000067651	5762659	5764476	PA5117	typA		Adaptation, Protection	V46M, A230V
GCF_0000067651	5851239	5852558	PA5199	amgS		Antibiotic resistance and susceptibility. Two-component regulatory systems	I260V, G288D, V294L
GCF_0000067651	5852653	5853396	PA5200	amgR		Antibiotic resistance and susceptibility. Two-component regulatory systems. Transcriptional regulators	S51T, D162E
GCF_0000067651	5892910	5894256	PA5235	glpT		Transport of small molecules. Membrane proteins	L101M, H114R, A121T, W149R, Y205C, V246I, C432S, K437T, A439T, P444T, P444S, X449ext
GCF_0000067651	6002121	6002900	PA5332	crc		Carbon compound catabolism. Energy metabolism
GCF_0000067651	6033211	6034044	PA5366	pstB		Transport of small molecules. Membrane proteins	E89Q
GCF_0000067651	6159560	6160699	PA5471	armZ	Basic_resistome	Antibiotic resistance and susceptibility	C40R, L88P, D104E, S112N, D119E, G157D, D159A, D161G, H182Q, L196P, R204C, D207N, I237V, N238S, V242M, V243A, P244L, A245V, G258S, R302C, E307D, S314N, R322H, R322S, I346V, A352V
GCF_0000067651	6160912	6160953	PA54711	PA54711		PA5471 Leader peptide
GCF_0000067651	6176516	6177295	PA5485	ampDh2	Basic_resistome	Antibiotic resistance and susceptibility	F9I, V40I, V89D, Q110R, R189H, T258A
GCF_0000067651	6206292	6207170	PA5513	poxA		Hypothetical, unclassified, unknown (Putative enzymes)	F7S, A50T, A82S, P92S, A141V, Q164L, A191V, R212H, G229D, T232I, R236H, H264Q, V265A, V267A, D279A, A280T, A281T
GCF_0000067651	6207241	6208029	PA5514	PA5514		Antibiotic resistance and susceptibility. Putative enzymes	F6L, T16A, Q25R, Q25H, R49C, R83K, D109E, K112E, N134D, R137H, G139S, V148A, R167H, L170I, G196S, I244T, N225Y
GCF_0000067651	6219885	6220739	PA5528	PA5528		Membrane proteins	A43V, A130V, aa130insT, aa150insT, A150T, A152T,A154V,V226D
GCF_0000067651	6234500	6235744	PA5542	PIB-1		Putative enzymes	S3N, A11V, A19S, S22L, A27V, T68S, T68A, T68I, V77A, E89A, R97W, R100H, I106V, V112I, E123A, S138A, P161L, S224G, S224T, H236Q, P249L, E265Q, Q297L, D302N, S325T, K332R, V351L, A404V, A412T
